# Supplementary material for: Multi-omics approaches reveal that diffuse midline gliomas present altered DNA replication and are susceptible to replication stress therapy
Source: Genome Biol. 2024 Dec 20;25:319. doi: 10.1186/s13059-024-03460-y (PMC11660928; doi:10.1186/s13059-024-03460-y)
Supplement: Supplementary file 2 — Additional file 2: this file contains supplementary tables S1 to S3. [file 13059_2024_3460_MOESM2_ESM.xlsx]

## Sheet: Overlap_FC_RT_H3.1_A
Table S1. Differential replication timing and gene expression of identical genomic regions in H3.1K27M compared to astrocytes. The table reports genomic bins (column A) with their respective differential replication timing between H3.1K27M and astrocytes (column B), differential expression as log fold change in respective cell cycle phase (columns C to F) for each gene (column G). Replication tim…
ID_RTI	diffRT_H3.1_Astrocyte	logFC_eS	logFC_G1	logFC_G2	logFC_lS	GeneName	RTI_DIPG4	RTI_DIPG21	RTI_DIPG33	RTI_Habs	RTI_NHA
chr1:112950000-113000000	0.144333	-1.30648	-1.19427	-1.0372	-1.04323	CTTNBP2NL	0.686707	0.642176	0.620054	0.818283	0.769674
chr1:113000000-113050000	0.146177	-3.96091	-2.95687	-2.35796	-2.86745	WNT2B	0.700783	0.652979	0.644784	0.837788	0.78693
chr1:113050000-113100000	0.140684	-3.96091	-2.95687	-2.35796	-2.86745	WNT2B	0.707346	0.662665	0.662142	0.841197	0.794941
chr1:117150000-117200000	-0.146009	1.61613	1.6877	1.82787	1.72175	IGSF3	0.599059	0.58727	0.588156	0.441051	0.449922
chr1:117200000-117250000	-0.147088	1.61613	1.6877	1.82787	1.72175	IGSF3	0.599322	0.601394	0.593011	0.442171	0.459472
chr1:120100000-120150000	-0.154355	3.21588	2.70729	3.13608	4.60535	HSD3BP5	0.554852	0.572697	0.632489	0.395531	0.469119
chr1:12600000-12650000	0.175017	-6.20611	-5.41465	-4.41508	-4.8776	DHRS3	0.633031	0.595033	0.563128	0.795658	0.748504
chr1:12650000-12700000	0.187021	-6.20611	-5.41465	-4.41508	-4.8776	DHRS3	0.609992	0.568997	0.546469	0.784912	0.739436
chr1:15450000-15500000	-0.161356	1.32625	1.55913	1.82232	1.75292	TMEM51	0.733097	0.752088	0.738414	0.566721	0.592966
chr1:173000000-173050000	0.306116	-7.4091	-6.43317	-4.76397	-5.78046	TNFSF18	0.441348	0.309274	0.463937	0.725279	0.69666
chr1:173150000-173200000	0.27133	-3.24739	-2.71195	-2.33163	-2.71938	TNFSF4	0.424896	0.297939	0.430512	0.637946	0.673611
chr1:175000000-175050000	-0.212447	6.7272	4.64675	7.08978	6.3535	TNN	0.290117	0.591155	0.568006	0.282129	0.259162
chr1:175050000-175100000	-0.23715	6.7272	4.64675	7.08978	6.3535	TNN	0.281595	0.604293	0.583351	0.261509	0.243684
chr1:175100000-175150000	-0.254284	6.7272	4.64675	7.08978	6.3535	TNN	0.273512	0.611411	0.594407	0.246361	0.231291
chr1:175250000-175300000	-0.293665	15.0582	13.619	11.2218	10.6804	TNR	0.245979	0.643022	0.613303	0.204153	0.210052
chr1:175300000-175350000	-0.30346	15.0582	13.619	11.2218	10.6804	TNR	0.253361	0.656603	0.60591	0.199156	0.204507
chr1:175350000-175400000	-0.310641	15.0582	13.619	11.2218	10.6804	TNR	0.26737	0.669592	0.593396	0.199723	0.199233
chr1:175400000-175450000	-0.313728	15.0582	13.619	11.2218	10.6804	TNR	0.277156	0.680839	0.579463	0.201928	0.195587
chr1:175450000-175500000	-0.311732	15.0582	13.619	11.2218	10.6804	TNR	0.282402	0.691171	0.563642	0.206636	0.19471
chr1:175500000-175550000	-0.305107	15.0582	13.619	11.2218	10.6804	TNR	0.278339	0.700493	0.545107	0.210437	0.195308
chr1:175550000-175600000	-0.295073	15.0582	13.619	11.2218	10.6804	TNR	0.256149	0.707456	0.525703	0.206921	0.195805
chr1:175600000-175650000	-0.28384	15.0582	13.619	11.2218	10.6804	TNR	0.229876	0.712537	0.506538	0.201012	0.197276
chr1:175650000-175700000	-0.272922	15.0582	13.619	11.2218	10.6804	TNR	0.212731	0.716037	0.489162	0.198456	0.200987
chr1:175700000-175750000	-0.260579	15.0582	13.619	11.2218	10.6804	TNR	0.207351	0.719386	0.472538	0.202096	0.209597
chr1:182000000-182050000	-0.153502	7.24484	7.92171	6.1543	7.14725	ZNF648	0.235166	0.498846	0.442055	0.256878	0.220162
chr1:200950000-201000000	-0.143751	5.96366	5.33966	5.97914	4.78819	RP11-168O16.1	0.686892	0.764467	0.66676	0.546535	0.578042
chr1:203000000-203050000	-0.145195	3.12986	4.28044	4.2089	3.76956	PPFIA4	0.705973	0.781723	0.734294	0.543482	0.647455
chr1:218500000-218550000	0.317684	-7.00774	-6.56843	-7.07171	-6.98004	TGFB2	0.425866	0.348391	0.45732	0.749532	0.706887
chr1:218550000-218600000	0.337119	-7.00774	-6.56843	-7.07171	-6.98004	TGFB2	0.450657	0.357956	0.471455	0.790545	0.737073
chr1:218600000-218650000	0.349308	-7.00774	-6.56843	-7.07171	-6.98004	TGFB2	0.456122	0.358046	0.486226	0.812492	0.753053
chr1:222700000-222750000	-0.140628	2.05247	2.16458	2.03762	2.00022	TAF1A	0.660939	0.539262	0.565272	0.443745	0.451982
chr1:222750000-222800000	-0.140927	2.05247	2.16458	2.03762	2.00022	TAF1A	0.669304	0.570372	0.596801	0.470703	0.47176
chr1:231150000-231200000	-0.155061	1.98065	2.55609	3.90786	3.12483	FAM89A	0.563675	0.767871	0.525432	0.508188	0.419676
chr1:231750000-231800000	-0.158375	1.18374	1.21333	1.5662	1.04312	DISC1	0.566663	0.714524	0.662858	0.540837	0.438444
chr1:231800000-231850000	-0.158446	1.18374	1.21333	1.5662	1.04312	DISC1	0.532077	0.704308	0.638912	0.51335	0.419957
chr1:231850000-231900000	-0.158549	1.18374	1.21333	1.5662	1.04312	DISC1	0.501742	0.696915	0.618569	0.489049	0.405337
chr1:231900000-231950000	-0.155401	1.18374	1.21333	1.5662	1.04312	DISC1	0.47121	0.690356	0.596526	0.467082	0.394176
chr1:231950000-232000000	-0.150936	1.18374	1.21333	1.5662	1.04312	DISC1	0.447	0.686193	0.579341	0.451927	0.387891
chr1:232000000-232050000	-0.145636	1.18374	1.21333	1.5662	1.04312	DISC1	0.441187	0.687927	0.576603	0.45442	0.391452
chr1:3600000-3650000	-0.140674	5.00002	5.0528	5.2375	4.31345	TP73	0.653117	0.736676	0.668568	0.578907	0.511986
chr1:3650000-3700000	-0.149428	5.00002	5.0528	5.2375	4.31345	TP73	0.642456	0.730429	0.658508	0.544973	0.510433
chr1:61100000-61150000	-0.277141	3.55451	5.10796	4.51935	6.63469	RP11-436K8.1	0.490414	0.681426	0.649887	0.289138	0.371066
chr1:61150000-61200000	-0.282385	3.55451	5.10796	4.51935	6.63469	RP11-436K8.1	0.511586	0.704836	0.651395	0.303445	0.376996
chr1:61200000-61250000	-0.278581	3.55451	5.10796	4.51935	6.63469	RP11-436K8.1	0.544708	0.727004	0.660162	0.33772	0.393034
chr1:61250000-61300000	-0.267699	3.55451	5.10796	4.51935	6.63469	RP11-436K8.1	0.582286	0.747177	0.67076	0.38278	0.415304
chr1:61300000-61350000	-0.243888	1.81944	2.17846	1.9309	1.81674	NFIA	0.61335	0.757436	0.679385	0.435977	0.443027
chr1:61350000-61400000	-0.217637	1.81944	2.17846	1.9309	1.81674	NFIA	0.635943	0.761819	0.685482	0.482655	0.4709
chr1:61400000-61450000	-0.189363	1.81944	2.17846	1.9309	1.81674	NFIA	0.64652	0.762756	0.68754	0.520241	0.498911
chr1:61450000-61500000	-0.165374	1.81944	2.17846	1.9309	1.81674	NFIA	0.650525	0.761129	0.686805	0.547828	0.520396
chr1:61500000-61550000	-0.148202	1.81944	2.17846	1.9309	1.81674	NFIA	0.649605	0.758307	0.682751	0.563708	0.533664
chr1:61550000-61600000	-0.145771	1.81944	2.17846	1.9309	1.81674	NFIA	0.642176	0.754418	0.673396	0.558294	0.530157
chr1:61600000-61650000	-0.153846	1.81944	2.17846	1.9309	1.81674	NFIA	0.628818	0.747623	0.661477	0.536867	0.514051
chr1:61650000-61700000	-0.171165	1.81944	2.17846	1.9309	1.81674	NFIA	0.608916	0.734258	0.649381	0.499013	0.487026
chr1:61700000-61750000	-0.190473	1.81944	2.17846	1.9309	1.81674	NFIA	0.590292	0.720034	0.640086	0.459416	0.459912
chr1:61750000-61800000	-0.199261	1.81944	2.17846	1.9309	1.81674	NFIA	0.575431	0.705195	0.633533	0.433883	0.443702
chr1:61800000-61850000	-0.207683	1.81944	2.17846	1.9309	1.81674	NFIA	0.57444	0.694976	0.634263	0.418355	0.4354
chr1:61850000-61900000	-0.214282	1.81944	2.17846	1.9309	1.81674	NFIA	0.578682	0.687612	0.640332	0.40961	0.43291
chr1:61900000-61950000	-0.22435	1.81944	2.17846	1.9309	1.81674	NFIA	0.588054	0.685901	0.656785	0.402726	0.435733
chr1:68250000-68300000	0.144079	-1.66887	-1.52271	-1.40093	-1.64713	GNG12	0.707169	0.606641	0.660165	0.81131	0.792831
chr1:78300000-78350000	0.150737	-2.85698	-3.05226	-3.55439	-2.06827	NEXN-AS1	0.637978	0.582552	0.6616	0.787839	0.768388
chr1:78350000-78400000	0.14133	-5.11957	-3.1546	-2.36446	-5.14423	Hsap38.chr1.77897343.77898851.+	0.645573	0.592985	0.672305	0.794829	0.76174
chr1:94950000-95000000	0.167203	-2.95807	-2.54949	-2.96795	-3.13605	F3	0.746586	0.524341	0.727201	0.828995	0.837496
chr1:95000000-95050000	0.157721	-2.95807	-2.54949	-2.96795	-3.13605	F3	0.751709	0.543228	0.728814	0.829682	0.834927
chr10:10800000-10850000	0.216526	-6.12503	-5.27132	-5.38849	-5.24209	SFTA1P	0.281704	0.410443	0.336435	0.533366	0.585407
chr10:115300000-115350000	-0.207532	-4.49241	-6.63391	-7.78639	-4.55979	NRAP	0.603299	0.649918	0.647208	0.343242	0.508645
chr10:115350000-115400000	-0.187826	-4.49241	-6.63391	-7.78639	-4.55979	NRAP	0.581456	0.632264	0.632596	0.355142	0.500082
chr10:115400000-115450000	-0.160422	-4.49241	-6.63391	-7.78639	-4.55979	NRAP	0.557251	0.616467	0.619504	0.381302	0.493334
chr10:17350000-17400000	0.160076	-3.92777	-3.81859	-5.28617	-4.87889	ST8SIA6	0.694251	0.324863	0.757225	0.711264	0.793114
chr10:17400000-17450000	0.16117	-3.92777	-3.81859	-5.28617	-4.87889	ST8SIA6	0.663817	0.313964	0.728907	0.69075	0.769381
chr10:17450000-17500000	0.161631	-3.92777	-3.81859	-5.28617	-4.87889	ST8SIA6	0.63757	0.30839	0.697385	0.675226	0.7436
chr10:17600000-17650000	0.158678	-1.44061	-1.43912	-1.30411	-1.08256	PTPLA	0.600183	0.342674	0.587673	0.654942	0.682768
chr10:17650000-17700000	0.150687	-1.44061	-1.43912	-1.30411	-1.08256	PTPLA	0.591556	0.340644	0.564609	0.634019	0.665229
chr10:33150000-33200000	0.170249	-4.2498	-4.15583	-3.5805	-3.4589	RP11-479G22.8	0.743872	0.405074	0.715934	0.786876	0.796875
chr10:73150000-73200000	-0.164923	2.51822	2.50995	3.23096	2.77782	CDH23	0.577485	0.702971	0.65229	0.440845	0.517805
chr10:73200000-73250000	-0.168111	2.51822	2.50995	3.23096	2.77782	CDH23	0.582919	0.720718	0.656675	0.448177	0.522476
chr10:73250000-73300000	-0.147578	2.51822	2.50995	3.23096	2.77782	CDH23	0.597582	0.736281	0.651175	0.482987	0.545215
chr10:85950000-86000000	0.162543	6.48894	6.75091	6.21888	6.52641	CDHR1	0.240414	0.461031	0.259881	0.44585	0.520121
chr10:96950000-97000000	0.208073	-1.55792	-1.52415	-1.45011	-1.22697	PDLIM1	0.504244	0.485665	0.47065	0.695833	0.694019
chr10:97000000-97050000	0.200962	-1.55792	-1.52415	-1.45011	-1.22697	PDLIM1	0.528402	0.498476	0.488707	0.705718	0.706595
chr10:97050000-97100000	0.185881	-1.55792	-1.52415	-1.45011	-1.22697	PDLIM1	0.536011	0.509477	0.500635	0.696951	0.70556
chr11:103500000-103550000	0.329318	-6.46722	-6.57704	-6.66165	-5.98887	RP11-563P16.1	0.34976	0.210401	0.432721	0.596748	0.723809
chr11:103550000-103600000	0.3214	-6.46722	-6.57704	-6.66165	-5.98887	RP11-563P16.1	0.324455	0.205673	0.410162	0.559364	0.710296
chr11:103600000-103650000	0.303808	-5.7967	-5.59727	-7.72989	-6.23765	Hsap38.chr11.103739805.103742963.+	0.298297	0.203053	0.386222	0.509861	0.68947
chr11:103650000-103700000	0.284588	-6.46722	-6.57704	-6.66165	-5.98887	RP11-563P16.1	0.277341	0.202583	0.364329	0.466083	0.665929
chr11:103700000-103750000	0.26748	-6.46722	-6.57704	-6.66165	-5.98887	RP11-563P16.1	0.264567	0.202903	0.343618	0.434777	0.640909
chr11:103750000-103800000	0.250533	-3.06956	-3.01058	-3.28221	-2.77348	PDGFD	0.256147	0.202994	0.323295	0.409394	0.613294
chr11:103800000-103850000	0.233132	-3.06956	-3.01058	-3.28221	-2.77348	PDGFD	0.249223	0.203356	0.306549	0.38871	0.583639
chr11:103850000-103900000	0.213003	-3.06956	-3.01058	-3.28221	-2.77348	PDGFD	0.242254	0.203732	0.294494	0.372144	0.547516
chr11:103900000-103950000	0.188373	-3.06956	-3.01058	-3.28221	-2.77348	PDGFD	0.237482	0.207449	0.286693	0.356068	0.508427
chr11:103950000-104000000	0.161136	-3.06956	-3.01058	-3.28221	-2.77348	PDGFD	0.238952	0.219354	0.286551	0.341138	0.477705
chr11:11250000-11300000	-0.170191	1.84849	2.29139	2.82916	1.84377	GALNT18	0.533185	0.719612	0.527151	0.394551	0.451698
chr11:11300000-11350000	-0.167382	1.84849	2.29139	2.82916	1.84377	GALNT18	0.510033	0.717852	0.494355	0.374386	0.439011
chr11:11350000-11400000	-0.161241	1.84849	2.29139	2.82916	1.84377	GALNT18	0.491127	0.717712	0.46832	0.363252	0.432372
chr11:11400000-11450000	-0.150941	1.84849	2.29139	2.82916	1.84377	GALNT18	0.480029	0.715053	0.453425	0.363209	0.433913
chr11:117500000-117550000	-0.141119	11.5516	6.74016	8.68945	8.58523	DSCAML1	0.507005	0.764054	0.571889	0.42622	0.520174
chr11:117550000-117600000	-0.182253	11.5516	6.74016	8.68945	8.58523	DSCAML1	0.516956	0.763418	0.579767	0.38961	0.485979
chr11:117600000-117650000	-0.216547	11.5516	6.74016	8.68945	8.58523	DSCAML1	0.535406	0.764001	0.592491	0.366602	0.461569
chr11:117650000-117700000	-0.245408	11.5516	6.74016	8.68945	8.58523	DSCAML1	0.558915	0.769665	0.606376	0.351848	0.447307
chr11:117700000-117750000	-0.269698	3.35634	2.95596	2.69371	2.51595	FXYD6	0.588434	0.777944	0.623166	0.34564	0.441326
chr11:117750000-117800000	-0.279542	6.2699	6.40465	7.20582	6.85717	TMPRSS13	0.606116	0.783734	0.635354	0.347383	0.443669
chr11:117800000-117850000	-0.267044	6.2699	6.40465	7.20582	6.85717	TMPRSS13	0.594728	0.784202	0.637179	0.35563	0.454356
chr11:117850000-117900000	-0.235955	7.18481	7.76018	6.0701	7.18412	IL10RA	0.574014	0.780785	0.633981	0.377022	0.476923
chr11:123350000-123400000	-0.143659	1.83981	2.65264	2.84644	2.03256	GRAMD1B	0.643686	0.539156	0.617957	0.436808	0.476408
chr11:123400000-123450000	-0.143126	1.83981	2.65264	2.84644	2.03256	GRAMD1B	0.609958	0.518157	0.572069	0.395203	0.452001
chr11:123450000-123500000	-0.14474	1.83981	2.65264	2.84644	2.03256	GRAMD1B	0.583616	0.502922	0.541358	0.365082	0.430702
chr11:132250000-132300000	0.166523	-6.23873	-6.18386	-5.64557	-5.72169	OPCML	0.279374	0.38054	0.262608	0.410574	0.537487
chr11:132300000-132350000	0.151096	-6.23873	-6.18386	-5.64557	-5.72169	OPCML	0.267396	0.380284	0.252951	0.376618	0.525994
chr11:133350000-133400000	-0.148539	-6.23873	-6.18386	-5.64557	-5.72169	OPCML	0.226562	0.739016	0.216886	0.191747	0.299484
chr11:133400000-133450000	-0.155002	-6.23873	-6.18386	-5.64557	-5.72169	OPCML	0.231508	0.747036	0.222028	0.190572	0.299805
chr11:14600000-14650000	0.157184	4.36809	4.56231	4.11941	4.87879	Hsap38.chr11.14596013.14597254.-	0.651788	0.459515	0.545197	0.723964	0.694737
chr11:17750000-17800000	-0.142852	7.01574	8.51576	7.0114	7.8344	KCNC1	0.547185	0.648427	0.515083	0.42142	0.43334
chr11:19200000-19250000	-0.144308	2.56573	1.9605	1.46327	1.56422	E2F8	0.703882	0.755502	0.750591	0.571928	0.612773
chr11:19250000-19300000	-0.153828	2.56573	1.9605	1.46327	1.56422	E2F8	0.701567	0.755092	0.746852	0.56451	0.596841
chr11:36350000-36400000	0.142502	-3.60327	-3.16045	-2.93864	-3.16535	PRR5L	0.668841	0.587432	0.634605	0.784913	0.760676
chr11:36400000-36450000	0.141239	-3.60327	-3.16045	-2.93864	-3.16535	PRR5L	0.653992	0.565796	0.628704	0.76943	0.745375
chr11:70800000-70850000	0.162732	-3.35285	-3.85018	-3.92427	-3.60376	SHANK2	0.225372	0.299886	0.21826	0.491049	0.330094
chr11:70850000-70900000	0.191305	-3.35285	-3.85018	-3.92427	-3.60376	SHANK2	0.233045	0.299635	0.224914	0.541233	0.346439
chr11:70900000-70950000	0.217891	-3.35285	-3.85018	-3.92427	-3.60376	SHANK2	0.247478	0.306813	0.236292	0.589307	0.37353
chr11:70950000-71000000	0.22929	-3.35285	-3.85018	-3.92427	-3.60376	SHANK2	0.263046	0.319645	0.249836	0.616845	0.396754
chr11:86050000-86100000	0.150395	-3.7282	-2.46968	-2.7804	-3.18794	CCDC81	0.732152	0.453679	0.77463	0.800858	0.806906
chr11:86100000-86150000	0.158888	-3.7282	-2.46968	-2.7804	-3.18794	CCDC81	0.729587	0.439561	0.771648	0.809716	0.801925
chr11:89050000-89100000	0.156508	-2.75276	-3.02755	-3.34993	-2.58771	NOX4	0.256377	0.219624	0.294819	0.359755	0.467142
chr11:89100000-89150000	0.187819	-2.75276	-3.02755	-3.34993	-2.58771	NOX4	0.254943	0.216864	0.296455	0.383538	0.504275
chr11:89150000-89200000	0.216587	-2.75276	-3.02755	-3.34993	-2.58771	NOX4	0.255097	0.216888	0.29854	0.406375	0.540483
chr11:89200000-89250000	0.228852	-2.75276	-3.02755	-3.34993	-2.58771	NOX4	0.257343	0.223168	0.300708	0.418282	0.560233
chr11:89250000-89300000	0.229162	-2.75276	-3.02755	-3.34993	-2.58771	NOX4	0.260344	0.2346	0.302339	0.421674	0.568173
chr11:89300000-89350000	0.213513	-2.75276	-3.02755	-3.34993	-2.58771	NOX4	0.259671	0.244694	0.30013	0.410244	0.553112
chr12:104050000-104100000	0.145352	-1.76905	-1.70043	-1.72992	-1.71166	STAB2	0.46257	0.691851	0.454054	0.704673	0.658348
chr12:104100000-104150000	0.155873	-1.76905	-1.70043	-1.72992	-1.71166	STAB2	0.502968	0.705026	0.488145	0.746543	0.695963
chr12:104150000-104200000	0.163741	-1.90922	-1.75461	-2.09247	-2.43464	NT5DC3	0.547744	0.716229	0.525555	0.787909	0.73259
chr12:104200000-104250000	0.166624	-1.90922	-1.75461	-2.09247	-2.43464	NT5DC3	0.587418	0.725935	0.560498	0.820736	0.761745
chr12:109700000-109750000	-0.16447	7.85623	9.0149	10.0405	10.352	FOXN4	0.608268	0.77156	0.655846	0.509708	0.518467
chr12:130050000-130100000	0.141743	-10.8096	-10.4814	-9.93256	-11.2262	TMEM132D	0.227489	0.211844	0.199663	0.425307	0.284176
chr12:130100000-130150000	0.158831	-10.8096	-10.4814	-9.93256	-11.2262	TMEM132D	0.226529	0.207771	0.200729	0.447588	0.293427
chr12:130150000-130200000	0.172644	-10.8096	-10.4814	-9.93256	-11.2262	TMEM132D	0.227616	0.204663	0.202832	0.463264	0.305431
chr12:130200000-130250000	0.184691	-10.8096	-10.4814	-9.93256	-11.2262	TMEM132D	0.227819	0.20293	0.203837	0.474572	0.317867
chr12:130250000-130300000	0.196428	-10.8096	-10.4814	-9.93256	-11.2262	TMEM132D	0.225672	0.201669	0.202889	0.48479	0.328219
chr12:130300000-130350000	0.204077	-10.8096	-10.4814	-9.93256	-11.2262	TMEM132D	0.222471	0.201382	0.200934	0.489475	0.335203
chr12:130350000-130400000	0.200369	-10.8096	-10.4814	-9.93256	-11.2262	TMEM132D	0.218621	0.20372	0.197704	0.47929	0.33481
chr12:15100000-15150000	-0.140736	-3.32817	-3.1101	-2.45761	-2.70218	ARHGDIB	0.430152	0.46211	0.520047	0.357894	0.302174
chr12:15250000-15300000	-0.182896	4.10959	4.0705	4.09503	4.42459	RERG	0.475956	0.507346	0.635762	0.387849	0.325735
chr12:15300000-15350000	-0.178008	4.10959	4.0705	4.09503	4.42459	RERG	0.494956	0.530587	0.670361	0.421397	0.353189
chr12:15350000-15400000	-0.159114	4.10959	4.0705	4.09503	4.42459	RERG	0.509871	0.555962	0.688597	0.463802	0.38759
chr12:22200000-22250000	-0.171537	3.79462	4.05615	4.43298	3.88001	ST8SIA1	0.557221	0.641996	0.414627	0.379852	0.35297
chr12:22250000-22300000	-0.162562	3.79462	4.05615	4.43298	3.88001	ST8SIA1	0.571887	0.640984	0.414592	0.401966	0.357885
chr12:22300000-22350000	-0.143845	3.79462	4.05615	4.43298	3.88001	ST8SIA1	0.576652	0.650782	0.407158	0.429111	0.372927
chr12:22500000-22550000	-0.142146	3.79462	4.05615	4.43298	3.88001	ST8SIA1	0.564923	0.686688	0.425556	0.448085	0.385733
chr12:22550000-22600000	-0.158559	3.79462	4.05615	4.43298	3.88001	ST8SIA1	0.563678	0.690247	0.436106	0.434347	0.375221
chr12:23650000-23700000	-0.152297	3.34508	2.83132	3.0647	2.87692	SOX5	0.47205	0.627779	0.396889	0.294833	0.398386
chr12:23700000-23750000	-0.147405	3.34508	2.83132	3.0647	2.87692	SOX5	0.467567	0.631939	0.379635	0.291041	0.400241
chr12:23750000-23800000	-0.143724	3.34508	2.83132	3.0647	2.87692	SOX5	0.464428	0.635324	0.36128	0.288514	0.39806
chr12:23800000-23850000	-0.141413	3.34508	2.83132	3.0647	2.87692	SOX5	0.464115	0.637367	0.344181	0.2864	0.39455
chr12:23850000-23900000	-0.143669	3.34508	2.83132	3.0647	2.87692	SOX5	0.474801	0.636831	0.336636	0.285813	0.39236
chr12:23900000-23950000	-0.147086	3.34508	2.83132	3.0647	2.87692	SOX5	0.489445	0.636939	0.33481	0.2871	0.392858
chr12:23950000-24000000	-0.151027	3.34508	2.83132	3.0647	2.87692	SOX5	0.506379	0.638358	0.34151	0.288404	0.400373
chr12:24000000-24050000	-0.154632	3.34508	2.83132	3.0647	2.87692	SOX5	0.525117	0.648614	0.350722	0.299137	0.407901
chr12:24050000-24100000	-0.1572	3.34508	2.83132	3.0647	2.87692	SOX5	0.543314	0.662858	0.362526	0.313695	0.417703
chr12:24100000-24150000	-0.15579	3.34508	2.83132	3.0647	2.87692	SOX5	0.556008	0.681785	0.370635	0.330419	0.430287
chr12:24350000-24400000	-0.149088	2.50425	2.13803	2.11524	2.28015	RP11-444D3.1	0.588914	0.748782	0.405348	0.391523	0.472331
chr12:24400000-24450000	-0.161622	2.50425	2.13803	2.11524	2.28015	RP11-444D3.1	0.595358	0.760101	0.413856	0.386098	0.470202
chr12:24450000-24500000	-0.175014	2.50425	2.13803	2.11524	2.28015	RP11-444D3.1	0.603642	0.770853	0.426701	0.379904	0.470866
chr12:24500000-24550000	-0.188378	2.50425	2.13803	2.11524	2.28015	RP11-444D3.1	0.61501	0.782489	0.449153	0.375595	0.47875
chr12:24550000-24600000	-0.191579	2.50425	2.13803	2.11524	2.28015	RP11-444D3.1	0.633526	0.787064	0.479115	0.387327	0.495985
chr12:24600000-24650000	-0.189214	2.50425	2.13803	2.11524	2.28015	RP11-444D3.1	0.654653	0.788881	0.512405	0.406835	0.518696
chr12:24650000-24700000	-0.178106	2.50425	2.13803	2.11524	2.28015	RP11-444D3.1	0.677806	0.786568	0.545388	0.435235	0.548395
chr12:24700000-24750000	-0.165282	2.50425	2.13803	2.11524	2.28015	RP11-444D3.1	0.699176	0.783003	0.577083	0.464801	0.577477
chr12:31100000-31150000	-0.182183	4.04534	5.37622	5.43161	2.68462	RP11-551L14.4	0.638462	0.657893	0.641755	0.4817	0.446008
chr12:31150000-31200000	-0.181596	4.04534	5.37622	5.43161	2.68462	RP11-551L14.4	0.628287	0.659103	0.626397	0.473955	0.438711
chr12:31250000-31300000	-0.157198	5.1331	3.95704	3.99248	4.13978	RP11-551L14.1	0.588545	0.667908	0.621995	0.485198	0.452705
chr12:31300000-31350000	-0.142842	5.1331	3.95704	3.99248	4.13978	RP11-551L14.1	0.572445	0.673784	0.626544	0.49257	0.470261
chr12:32500000-32550000	0.143978	-1.18047	-1.60891	-1.55197	-1.44897	BICD1	0.511764	0.63008	0.534993	0.714283	0.691565
chr12:32900000-32950000	0.185745	-2.46735	-2.84297	-3.05794	-2.65186	PKP2	0.442254	0.564116	0.497606	0.730995	0.643144
chr12:32950000-33000000	0.193647	-2.46735	-2.84297	-3.05794	-2.65186	PKP2	0.402722	0.527785	0.447279	0.699091	0.606727
chr12:33000000-33050000	0.19678	-2.46735	-2.84297	-3.05794	-2.65186	PKP2	0.375097	0.494579	0.404603	0.674966	0.568113
chr12:40550000-40600000	-0.143401	3.88343	3.75509	3.62363	3.60645	LRRK2	0.263236	0.612561	0.305004	0.248621	0.251778
chr12:40600000-40650000	-0.149155	3.88343	3.75509	3.62363	3.60645	LRRK2	0.258173	0.619036	0.315459	0.251094	0.24571
chr12:40650000-40700000	-0.158947	3.88343	3.75509	3.62363	3.60645	LRRK2	0.252791	0.621938	0.326925	0.249335	0.233873
chr12:40700000-40750000	-0.177785	3.88343	3.75509	3.62363	3.60645	LRRK2	0.248396	0.627182	0.341054	0.240249	0.215268
chr12:40750000-40800000	-0.197713	3.88343	3.75509	3.62363	3.60645	LRRK2	0.23728	0.628951	0.34792	0.221944	0.192063
chr12:41050000-41100000	-0.266931	5.35329	5.87461	5.62628	6.04141	CNTN1	0.241008	0.679113	0.446924	0.202945	0.174556
chr12:41100000-41150000	-0.257012	5.35329	5.87461	5.62628	6.04141	CNTN1	0.244598	0.665883	0.451416	0.211114	0.182794
chr12:41150000-41200000	-0.24238	5.35329	5.87461	5.62628	6.04141	CNTN1	0.252018	0.652431	0.445885	0.223414	0.192049
chr12:41200000-41250000	-0.225566	5.35329	5.87461	5.62628	6.04141	CNTN1	0.259508	0.639523	0.433542	0.236446	0.200805
chr12:41250000-41300000	-0.213972	5.35329	5.87461	5.62628	6.04141	CNTN1	0.265226	0.632324	0.418536	0.24633	0.203117
chr12:41300000-41350000	-0.201973	5.35329	5.87461	5.62628	6.04141	CNTN1	0.268466	0.621386	0.403868	0.25634	0.202194
chr12:41350000-41400000	-0.190694	5.35329	5.87461	5.62628	6.04141	CNTN1	0.267049	0.609577	0.391445	0.262495	0.201498
chr12:41400000-41450000	-0.180598	5.35329	5.87461	5.62628	6.04141	CNTN1	0.25519	0.598354	0.387647	0.258475	0.207791
chr12:41450000-41500000	-0.173938	5.35329	5.87461	5.62628	6.04141	CNTN1	0.244371	0.587555	0.385962	0.251732	0.212317
chr12:44700000-44750000	-0.148806	1.10192	1.65745	2.11779	1.71929	TMEM117	0.246609	0.319865	0.567469	0.220787	0.237562
chr12:44750000-44800000	-0.159876	1.10192	1.65745	2.11779	1.71929	TMEM117	0.239877	0.330654	0.595961	0.215881	0.242028
chr12:44900000-44950000	-0.147292	8.59713	6.85148	6.73904	6.76789	NELL2	0.242358	0.329205	0.584407	0.224327	0.251736
chr12:47450000-47500000	0.153053	-3.21113	-4.04954	-3.54872	-3.415	AMIGO2	0.482478	0.421892	0.49529	0.644958	0.594255
chr12:5100000-5150000	-0.204164	7.76328	8.1263	7.57451	7.82251	RP11-429A20.4	0.480571	0.385736	0.608283	0.28647	0.288263
chr12:79900000-79950000	0.299015	-4.43941	-2.68259	-3.14628	-5.13034	RP11-359M6.1	0.430524	0.364049	0.593853	0.764613	0.759034
chr12:80150000-80200000	0.242628	-1.15797	-1.21762	-1.2429	-1.22698	PPP1R12A	0.517746	0.395724	0.636248	0.75449	0.763911
chr12:80200000-80250000	0.228532	-1.15797	-1.21762	-1.2429	-1.22698	PPP1R12A	0.520484	0.399964	0.619496	0.724806	0.758888
chr12:80250000-80300000	0.204453	-1.15797	-1.21762	-1.2429	-1.22698	PPP1R12A	0.526459	0.408104	0.605506	0.684468	0.751151
chr12:80300000-80350000	0.181666	-1.15797	-1.21762	-1.2429	-1.22698	PPP1R12A	0.533358	0.414477	0.593083	0.647704	0.742908
chr12:85650000-85700000	-0.238906	5.23088	4.61853	5.8759	5.12816	ALX1	0.443986	0.541824	0.579573	0.291695	0.274081
chr12:89700000-89750000	-0.144764	3.17442	3.176	3.34241	3.34564	DUSP6	0.636794	0.675953	0.713968	0.484598	0.577017
chr12:9250000-9300000	-0.195435	4.49939	5.51061	5.02249	4.76192	RP11-436I9.6	0.41128	0.567581	0.5215	0.257208	0.352162
chr12:9300000-9350000	-0.197909	3.12102	6.31526	5.83741	3.25923	PZP	0.432261	0.585135	0.537938	0.269416	0.371654
chr12:9350000-9400000	-0.178279	6.23841	6.66904	3.08157	6.45634	A2MP1	0.45681	0.583682	0.548889	0.294251	0.40878
chr12:9400000-9450000	-0.158544	6.23841	6.66904	3.08157	6.45634	A2MP1	0.474655	0.5748	0.553407	0.314983	0.436503
chr12:9450000-9500000	-0.144313	5.0633	3.50464	6.60872	3.66092	Hsap38.chr12.9325158.9325538.-	0.481706	0.559291	0.548743	0.326178	0.445022
chr12:9550000-9600000	-0.14044	2.47073	1.91711	1.37685	1.41108	DDX12P	0.486198	0.545156	0.540512	0.332208	0.434823
chr12:9600000-9650000	-0.148497	2.47073	1.91711	1.37685	1.41108	DDX12P	0.486073	0.547505	0.53717	0.334113	0.416058
chr12:9650000-9700000	-0.163984	2.60838	2.26667	1.98469	2.07039	RP11-726G1.1	0.484154	0.552636	0.533107	0.337277	0.381354
chr12:9700000-9750000	-0.171626	2.60838	2.26667	1.98469	2.07039	RP11-726G1.1	0.484228	0.55464	0.530085	0.344501	0.358216
chr12:98850000-98900000	0.141685	-7.63791	-5.64295	-5.08838	-6.65309	SLC9A7P1	0.492502	0.525663	0.667791	0.699265	0.708075
chr12:99000000-99050000	0.149361	-1.28112	-1.32742	-1.15874	-1.27365	IKBIP	0.517282	0.518344	0.685402	0.72243	0.723643
chr13:107100000-107150000	0.322396	-2.60448	-3.19896	-3.81892	-2.97498	EFNB2	0.379436	0.267046	0.313899	0.608275	0.676771
chr13:107150000-107200000	0.290033	-2.60448	-3.19896	-3.81892	-2.97498	EFNB2	0.352688	0.255573	0.32036	0.56496	0.634186
chr13:109900000-109950000	0.314879	-6.32472	-7.99156	-8.59439	-6.73142	Hsap38.chr13.109267871.109268239.+	0.356273	0.387955	0.35014	0.652168	0.707167
chr13:25400000-25450000	-0.147573	-6.70255	-6.58572	-7.58868	-5.1	RNF17	0.415408	0.47479	0.498875	0.273503	0.357399
chr13:25450000-25500000	-0.145959	3.2571	4.18181	3.471	3.66303	TPTE2P1	0.405283	0.480017	0.486225	0.275413	0.347018
chr13:44050000-44100000	-0.147927	2.4987	2.69681	3.17326	2.04542	ENOX1	0.612375	0.612342	0.56134	0.492274	0.402577
chr13:44100000-44150000	-0.163181	2.4987	2.69681	3.17326	2.04542	ENOX1	0.603332	0.629523	0.561133	0.479794	0.389836
chr13:44150000-44200000	-0.170336	2.4987	2.69681	3.17326	2.04542	ENOX1	0.600423	0.645738	0.562394	0.480137	0.384894
chr13:44200000-44250000	-0.166741	2.4987	2.69681	3.17326	2.04542	ENOX1	0.608101	0.659744	0.561725	0.498866	0.387365
chr13:44250000-44300000	-0.157903	2.4987	2.69681	3.17326	2.04542	ENOX1	0.623275	0.675673	0.571212	0.532705	0.398262
chr13:44300000-44350000	-0.146421	2.4987	2.69681	3.17326	2.04542	ENOX1	0.639994	0.691753	0.585674	0.568722	0.416717
chr14:29150000-29200000	0.275855	-4.82287	-3.75371	-5.15837	-4.84258	RP11-966I7.1	0.328032	0.297188	0.398845	0.61203	0.622389
chr14:29200000-29250000	0.254186	-5.24181	-5.36175	-5.18137	-5.41503	C14orf23	0.330233	0.303858	0.397992	0.588307	0.60812
chr14:29250000-29300000	0.229423	-5.24181	-5.36175	-5.18137	-5.41503	C14orf23	0.326871	0.30486	0.392475	0.554721	0.586929
chr14:39200000-39250000	0.149369	-8.14604	-7.45666	-9.24858	-5.98498	LINC00639	0.315277	0.252468	0.298827	0.448292	0.42816
chr14:39250000-39300000	0.164304	-8.14604	-7.45666	-9.24858	-5.98498	LINC00639	0.352037	0.265378	0.330438	0.497043	0.463468
chr14:39300000-39350000	0.175168	-8.14604	-7.45666	-9.24858	-5.98498	LINC00639	0.392612	0.281547	0.362931	0.542628	0.499101
chr14:39350000-39400000	0.181254	-8.14604	-7.45666	-9.24858	-5.98498	LINC00639	0.442223	0.306998	0.398963	0.588547	0.539416
chr14:39400000-39450000	0.186933	-8.14604	-7.45666	-9.24858	-5.98498	LINC00639	0.493913	0.334386	0.432736	0.632615	0.581942
chr14:45200000-45250000	0.155222	-4.76708	-6.87481	-6.2022	-5.99757	RP11-398E10.1	0.310513	0.279992	0.233536	0.44393	0.415874
chr14:45250000-45300000	0.176894	-4.76708	-6.87481	-6.2022	-5.99757	RP11-398E10.1	0.340426	0.303197	0.245585	0.493041	0.453552
chr14:73050000-73100000	0.215163	-1.77754	-1.98921	-2.53102	-2.28841	DPF3	0.751924	0.488911	0.520614	0.827548	0.777078
chr14:73100000-73150000	0.19925	-1.77754	-1.98921	-2.53102	-2.28841	DPF3	0.746731	0.50984	0.528274	0.818992	0.769404
chr14:73150000-73200000	0.183141	-1.77754	-1.98921	-2.53102	-2.28841	DPF3	0.735707	0.532986	0.538941	0.809652	0.761719
chr14:73200000-73250000	0.171992	-1.77754	-1.98921	-2.53102	-2.28841	DPF3	0.726887	0.562338	0.55593	0.813931	0.760157
chr14:73250000-73300000	0.161079	-1.77754	-1.98921	-2.53102	-2.28841	DPF3	0.72062	0.593246	0.576814	0.821089	0.761521
chr14:73300000-73350000	0.148865	-1.77754	-1.98921	-2.53102	-2.28841	DPF3	0.722316	0.627505	0.604091	0.830774	0.769563
chr14:88900000-88950000	0.20914	-1.50082	-1.56526	-1.38773	-1.2023	PTPN21	0.302946	0.360667	0.380657	0.580355	0.534104
chr14:88950000-89000000	0.233274	-1.50082	-1.56526	-1.38773	-1.2023	PTPN21	0.310562	0.35635	0.375719	0.607011	0.554624
chr14:89000000-89050000	0.24479	-1.50082	-1.56526	-1.38773	-1.2023	PTPN21	0.314604	0.35864	0.375203	0.61928	0.569264
chr14:89550000-89600000	0.172461	-1.62187	-1.61339	-1.80282	-1.69586	FOXN3	0.370415	0.543428	0.468954	0.601167	0.665619
chr14:89600000-89650000	0.169167	-1.62187	-1.61339	-1.80282	-1.69586	FOXN3	0.373995	0.542293	0.455799	0.597211	0.655847
chr14:89650000-89700000	0.162834	-1.62187	-1.61339	-1.80282	-1.69586	FOXN3	0.359727	0.523072	0.43175	0.577132	0.624902
chr14:89700000-89750000	0.157006	-1.62187	-1.61339	-1.80282	-1.69586	FOXN3	0.34279	0.505016	0.408996	0.556633	0.595248
chr14:89750000-89800000	0.160443	-1.62187	-1.61339	-1.80282	-1.69586	FOXN3	0.332801	0.493718	0.390965	0.550787	0.581756
chr14:89800000-89850000	0.168173	-1.62187	-1.61339	-1.80282	-1.69586	FOXN3	0.328389	0.488867	0.381316	0.554991	0.580404
chr14:89850000-89900000	0.180728	-1.62187	-1.61339	-1.80282	-1.69586	FOXN3	0.335843	0.501279	0.390893	0.576865	0.603268
chr14:89900000-89950000	0.194342	-1.62187	-1.61339	-1.80282	-1.69586	FOXN3	0.348785	0.520977	0.409851	0.605507	0.636252
chr14:89950000-90000000	0.206961	-1.62187	-1.61339	-1.80282	-1.69586	FOXN3	0.368191	0.546253	0.442064	0.641043	0.677219
chr14:90000000-90050000	0.215167	-1.62187	-1.61339	-1.80282	-1.69586	FOXN3	0.390219	0.57519	0.481531	0.674545	0.720415
chr14:90050000-90100000	0.211043	-1.62187	-1.61339	-1.80282	-1.69586	FOXN3	0.409532	0.59961	0.515024	0.690793	0.747403
chr14:91300000-91350000	-0.159456	2.42331	3.05753	2.47621	2.229	RPS6KA5	0.671474	0.773306	0.660035	0.517657	0.566641
chr14:91350000-91400000	-0.171444	2.42331	3.05753	2.47621	2.229	RPS6KA5	0.670799	0.772551	0.675535	0.50937	0.560332
chr14:91400000-91450000	-0.192253	2.42331	3.05753	2.47621	2.229	RPS6KA5	0.671566	0.767567	0.685026	0.496969	0.534632
chr14:91450000-91500000	-0.215693	2.42331	3.05753	2.47621	2.229	RPS6KA5	0.674013	0.760172	0.691316	0.484615	0.501
chr14:91500000-91550000	-0.229416	2.42331	3.05753	2.47621	2.229	RPS6KA5	0.678071	0.751675	0.695824	0.483978	0.474236
chr15:77950000-78000000	-0.147376	9.00005	9.06945	9.13839	9.16688	LINGO1	0.698636	0.777535	0.71942	0.601147	0.567828
chr15:78000000-78050000	-0.165722	9.00005	9.06945	9.13839	9.16688	LINGO1	0.696143	0.783965	0.711654	0.571133	0.558597
chr15:78050000-78100000	-0.175619	9.00005	9.06945	9.13839	9.16688	LINGO1	0.69912	0.788965	0.704645	0.551802	0.558781
chr15:78100000-78150000	-0.161314	9.00005	9.06945	9.13839	9.16688	LINGO1	0.715071	0.787918	0.703201	0.567961	0.580204
chr15:94750000-94800000	-0.160493	6.23162	6.18644	7.19533	6.65179	MCTP2	0.669095	0.223308	0.570053	0.242784	0.411201
chr15:94800000-94850000	-0.168819	6.23162	6.18644	7.19533	6.65179	MCTP2	0.650457	0.215337	0.564519	0.228629	0.387275
chr15:94850000-94900000	-0.172299	6.23162	6.18644	7.19533	6.65179	MCTP2	0.62659	0.208402	0.556741	0.217416	0.365807
chr15:94900000-94950000	-0.172919	6.23162	6.18644	7.19533	6.65179	MCTP2	0.606519	0.209276	0.548276	0.215163	0.348379
chr15:94950000-95000000	-0.169792	6.23162	6.18644	7.19533	6.65179	MCTP2	0.58041	0.211751	0.5331	0.21499	0.328933
chr15:95000000-95050000	-0.165083	6.23162	6.18644	7.19533	6.65179	MCTP2	0.54887	0.213074	0.502727	0.213171	0.299777
chr16:23650000-23700000	0.202124	-1.93841	-1.66164	-1.26558	-1.60051	CTD-2196E14.9	0.418283	0.354878	0.285257	0.566285	0.543576
chr16:47700000-47750000	0.140511	-1.87522	-1.93216	-1.73316	-1.70522	PHKB	0.510477	0.299384	0.27612	0.498732	0.506277
chr16:9150000-9200000	0.147647	-1.28565	-1.23617	-1.18825	-1.2193	RP11-473I1.9	0.767276	0.586626	0.600669	0.801901	0.79644
chr16:9200000-9250000	0.155887	-1.20831	-1.18456	-1.18019	-1.18041	RP11-473I1.10	0.742959	0.5587	0.557066	0.770662	0.780262
chr17:10000000-10050000	-0.239424	4.60865	4.9089	6.18731	6	GAS7	0.500987	0.714231	0.223022	0.248496	0.231482
chr17:10050000-10100000	-0.252495	4.60865	4.9089	6.18731	6	GAS7	0.519498	0.72027	0.2295	0.250444	0.224077
chr17:10100000-10150000	-0.268062	4.60865	4.9089	6.18731	6	GAS7	0.529722	0.727965	0.235412	0.243202	0.216073
chr17:19550000-19600000	-0.155303	1.46289	2.9989	1.97396	1.94424	Y_RNA	0.718409	0.780974	0.698785	0.552056	0.602784
chr17:31300000-31350000	-0.206225	6.28335	8.35785	8.0199	6.04135	ASIC2	0.366644	0.475135	0.561955	0.240844	0.282528
chr17:31350000-31400000	-0.207119	6.28335	8.35785	8.0199	6.04135	ASIC2	0.332977	0.442625	0.546034	0.215772	0.25108
chr17:31400000-31450000	-0.197598	6.28335	8.35785	8.0199	6.04135	ASIC2	0.301786	0.409737	0.526102	0.20312	0.226767
chr17:31450000-31500000	-0.183801	6.28335	8.35785	8.0199	6.04135	ASIC2	0.276983	0.380246	0.511936	0.202583	0.209259
chr17:31500000-31550000	-0.169082	6.28335	8.35785	8.0199	6.04135	ASIC2	0.255339	0.353663	0.502576	0.206809	0.196079
chr17:31550000-31600000	-0.160589	6.28335	8.35785	8.0199	6.04135	ASIC2	0.24101	0.335346	0.504546	0.209852	0.189572
chr17:31600000-31650000	-0.159493	6.28335	8.35785	8.0199	6.04135	ASIC2	0.232882	0.322423	0.515663	0.206632	0.188361
chr17:31650000-31700000	-0.159635	6.28335	8.35785	8.0199	6.04135	ASIC2	0.227994	0.310619	0.526978	0.201286	0.189837
chr17:31700000-31750000	-0.156194	6.28335	8.35785	8.0199	6.04135	ASIC2	0.22307	0.297381	0.527652	0.194381	0.191966
chr17:31750000-31800000	-0.144939	6.28335	8.35785	8.0199	6.04135	ASIC2	0.217312	0.278246	0.51292	0.190048	0.192392
chr17:32500000-32550000	0.144785	6.28335	8.35785	8.0199	6.04135	ASIC2	0.347531	0.203345	0.418368	0.49712	0.438613
chr17:47050000-47100000	0.210589	-9.95619	-10.6492	-10.1444	-9.32716	IGF2BP1	0.655644	0.656223	0.474417	0.839967	0.772068
chr17:47100000-47150000	0.206009	-9.95619	-10.6492	-10.1444	-9.32716	IGF2BP1	0.633887	0.67611	0.472019	0.83647	0.763558
chr17:47200000-47250000	0.146962	-8.36759	-8.18033	-8.28184	-8.46592	Hsap38.chr17.49145677.49146159.-	0.605878	0.721838	0.493082	0.792505	0.715285
chr17:56450000-56500000	-0.157763	4.68171	4.4128	8.61984	6.58585	RNF43	0.618677	0.781932	0.694562	0.51209	0.569164
chr17:56550000-56600000	-0.151884	5.03994	4.88074	5.57395	5.82399	SEPT4	0.63407	0.754306	0.710446	0.542892	0.552556
chr17:68150000-68200000	0.158882	-3.98199	-5.36377	-4.53323	-4.60902	KCNJ2	0.271886	0.274847	0.322807	0.433466	0.46399
chr17:72300000-72350000	-0.202439	7.74069	9.89141	9.38732	6.28273	KIF19	0.596908	0.688307	0.382502	0.274701	0.432233
chr17:72350000-72400000	-0.194453	7.74069	9.89141	9.38732	6.28273	KIF19	0.590399	0.689703	0.388364	0.28957	0.433835
chr17:9800000-9850000	-0.156791	4.60865	4.9089	6.18731	6	GAS7	0.415173	0.707563	0.207904	0.272415	0.301097
chr17:9850000-9900000	-0.182384	4.60865	4.9089	6.18731	6	GAS7	0.434837	0.706378	0.208172	0.258915	0.275908
chr17:9900000-9950000	-0.206034	4.60865	4.9089	6.18731	6	GAS7	0.456123	0.70629	0.210257	0.248033	0.255013
chr17:9950000-10000000	-0.224493	4.60865	4.9089	6.18731	6	GAS7	0.478534	0.709307	0.216855	0.246295	0.241183
chr18:29550000-29600000	-0.169651	3.28978	3.19928	4.30881	3.11583	RNF125	0.519499	0.580271	0.473633	0.346223	0.36341
chr18:29600000-29650000	-0.161973	3.28978	3.19928	4.30881	3.11583	RNF125	0.523526	0.576307	0.483386	0.355924	0.37561
chr18:29650000-29700000	-0.159066	3.28978	3.19928	4.30881	3.11583	RNF125	0.520578	0.569588	0.492526	0.357347	0.379649
chr18:29700000-29750000	-0.160413	2.3051	2.666	2.66462	2.56163	GAREM	0.512528	0.558709	0.500559	0.350448	0.376589
chr18:29750000-29800000	-0.17407	2.3051	2.666	2.66462	2.56163	GAREM	0.500164	0.543693	0.499459	0.321371	0.359367
chr18:29800000-29850000	-0.187643	2.3051	2.666	2.66462	2.56163	GAREM	0.484372	0.527147	0.504685	0.297746	0.33777
chr18:29850000-29900000	-0.2005	2.3051	2.666	2.66462	2.56163	GAREM	0.471015	0.513779	0.514544	0.280205	0.318355
chr18:29900000-29950000	-0.207635	2.3051	2.666	2.66462	2.56163	GAREM	0.463674	0.507949	0.53959	0.281276	0.310929
chr18:29950000-30000000	-0.216545	2.3051	2.666	2.66462	2.56163	GAREM	0.470367	0.515317	0.576541	0.293921	0.314472
chr18:30000000-30050000	-0.225495	2.3051	2.666	2.66462	2.56163	GAREM	0.480955	0.527501	0.614979	0.308878	0.322423
chr18:30050000-30100000	-0.231718	2.3051	2.666	2.66462	2.56163	GAREM	0.493365	0.539885	0.63248	0.314807	0.332245
chr18:30250000-30300000	-0.187603	3.9611	2.93138	2.69107	2.54495	KLHL14	0.459464	0.495831	0.561855	0.315241	0.320986
chr18:30300000-30350000	-0.169838	3.9611	2.93138	2.69107	2.54495	KLHL14	0.449216	0.482497	0.528934	0.318238	0.315852
chr18:30350000-30400000	-0.149923	3.9611	2.93138	2.69107	2.54495	KLHL14	0.442131	0.474433	0.493576	0.322646	0.317601
chr18:39500000-39550000	0.205497	-1.5349	-1.38086	-1.29579	-1.37812	PIK3C3	0.314101	0.223814	0.309758	0.450511	0.525598
chr18:39550000-39600000	0.192838	-1.5349	-1.38086	-1.29579	-1.37812	PIK3C3	0.313364	0.21631	0.316209	0.439978	0.50962
chr18:39600000-39650000	0.167654	-1.5349	-1.38086	-1.29579	-1.37812	PIK3C3	0.306697	0.207696	0.318819	0.410036	0.480747
chr18:43300000-43350000	0.160788	-4.96935	-6.093	-5.27397	-5.27227	SLC14A1	0.695208	0.455205	0.550441	0.736726	0.718752
chr18:43400000-43450000	0.161539	-1.69653	-1.42625	-1.53911	-1.57351	EPG5	0.695939	0.491147	0.56877	0.754593	0.739055
chr18:43450000-43500000	0.160331	-1.69653	-1.42625	-1.53911	-1.57351	EPG5	0.688758	0.510859	0.573401	0.754348	0.748326
chr18:43500000-43550000	0.164608	-1.69653	-1.42625	-1.53911	-1.57351	EPG5	0.677292	0.52698	0.571827	0.755849	0.757433
chr18:45550000-45600000	-0.179665	4.9988	5.53773	4.95469	5.16814	ZBTB7C	0.682335	0.643296	0.613957	0.446202	0.487527
chr18:45600000-45650000	-0.180919	4.9988	5.53773	4.95469	5.16814	ZBTB7C	0.684543	0.64659	0.602438	0.445004	0.482206
chr18:45650000-45700000	-0.170994	4.9988	5.53773	4.95469	5.16814	ZBTB7C	0.691216	0.658465	0.596587	0.466216	0.489307
chr18:45700000-45750000	-0.150762	4.9988	5.53773	4.95469	5.16814	ZBTB7C	0.701143	0.675992	0.594069	0.505284	0.507327
chr18:55200000-55250000	0.248548	-1.55614	-1.60032	-1.52128	-1.43213	FECH	0.596714	0.351727	0.493278	0.751945	0.706297
chr18:55250000-55300000	0.249778	-1.55614	-1.60032	-1.52128	-1.43213	FECH	0.622316	0.357281	0.520842	0.775293	0.724556
chr18:56100000-56150000	0.224014	-12.7008	-10.0351	-11.7797	-12.55	ALPK2	0.69923	0.361327	0.680738	0.795572	0.813318
chr18:56150000-56200000	0.229764	-7.77509	-7.06308	-6.77483	-6.86503	Hsap38.chr18.58510514.58511425.-	0.71052	0.366915	0.689617	0.813973	0.823589
chr18:56200000-56250000	0.23831	-12.7008	-10.0351	-11.7797	-12.55	ALPK2	0.719112	0.375512	0.690237	0.834271	0.832256
chr18:56250000-56300000	0.244823	-12.7008	-10.0351	-11.7797	-12.55	ALPK2	0.723095	0.380109	0.688706	0.846897	0.837355
chr18:56300000-56350000	0.243996	-1.87016	-2.31217	-2.37156	-2.33401	MALT1	0.72035	0.375123	0.686464	0.840131	0.835818
chr18:56350000-56400000	0.237521	-1.87016	-2.31217	-2.37156	-2.33401	MALT1	0.714764	0.36526	0.68304	0.82085	0.829569
chr18:56400000-56450000	0.227731	-1.87016	-2.31217	-2.37156	-2.33401	MALT1	0.712541	0.355719	0.681985	0.800334	0.821958
chr18:59450000-59500000	0.170387	-2.521	-3.08536	-2.79697	-2.76577	RNF152	0.465167	0.347091	0.476849	0.511474	0.688703
chr18:59500000-59550000	0.170923	-2.521	-3.08536	-2.79697	-2.76577	RNF152	0.482017	0.359118	0.497743	0.527389	0.707042
chr18:59550000-59600000	0.17272	-2.521	-3.08536	-2.79697	-2.76577	RNF152	0.503016	0.375104	0.522184	0.549335	0.729642
chr18:6150000-6200000	-0.140304	4.8234	4.324	4.87898	4.79432	L3MBTL4	0.3323	0.595677	0.358636	0.273714	0.30342
chr18:6200000-6250000	-0.17303	4.8234	4.324	4.87898	4.79432	L3MBTL4	0.338525	0.605174	0.377046	0.257306	0.27713
chr18:6250000-6300000	-0.201689	4.8234	4.324	4.87898	4.79432	L3MBTL4	0.357562	0.617732	0.407624	0.257451	0.261116
chr18:6300000-6350000	-0.232451	4.8234	4.324	4.87898	4.79432	L3MBTL4	0.385546	0.630706	0.442077	0.258302	0.249015
chr18:6350000-6400000	-0.260365	4.8234	4.324	4.87898	4.79432	L3MBTL4	0.416892	0.643466	0.478454	0.263961	0.241183
chr18:6400000-6450000	-0.284843	4.8234	4.324	4.87898	4.79432	L3MBTL4	0.450379	0.657442	0.515028	0.276949	0.235265
chr18:6900000-6950000	-0.258021	2.3431	2.73796	3.07613	2.99083	LAMA1	0.547678	0.563394	0.498823	0.321388	0.235834
chr18:6950000-7000000	-0.259005	2.3431	2.73796	3.07613	2.99083	LAMA1	0.561691	0.550081	0.48715	0.314488	0.23345
chr18:7000000-7050000	-0.25308	2.3431	2.73796	3.07613	2.99083	LAMA1	0.578289	0.542297	0.485051	0.32533	0.238935
chr18:7050000-7100000	-0.248498	2.3431	2.73796	3.07613	2.99083	LAMA1	0.597938	0.54077	0.491624	0.343397	0.246495
chr18:7100000-7150000	-0.240393	2.3431	2.73796	3.07613	2.99083	LAMA1	0.614828	0.537066	0.498759	0.363038	0.256612
chr18:72900000-72950000	-0.169498	3.01206	2.47321	2.75599	2.94859	TSHZ1	0.44116	0.631327	0.448462	0.327003	0.347965
chr18:72950000-73000000	-0.172218	3.01206	2.47321	2.75599	2.94859	TSHZ1	0.414536	0.622305	0.430655	0.299854	0.33404
chr18:73000000-73050000	-0.171773	3.01206	2.47321	2.75599	2.94859	TSHZ1	0.391631	0.61013	0.414492	0.277559	0.323066
chr18:8700000-8750000	0.158685	-2.42647	-2.49957	-2.7039	-2.84016	SOGA2	0.642928	0.571016	0.563927	0.720666	0.78195
chr18:8750000-8800000	0.156088	-2.42647	-2.49957	-2.7039	-2.84016	SOGA2	0.648373	0.579067	0.57318	0.724147	0.788442
chr18:8800000-8850000	0.151786	-2.42647	-2.49957	-2.7039	-2.84016	SOGA2	0.656906	0.588147	0.582469	0.728222	0.793699
chr19:17850000-17900000	-0.160314	2.75393	2.81105	3.35315	3.11533	FCHO1	0.744528	0.779549	0.633569	0.553684	0.564119
chr19:35600000-35650000	-0.19953	5.73877	5.11687	7.58765	7.73846	LGI4	0.668103	0.705483	0.357605	0.372286	0.382782
chr19:51150000-51200000	-0.148834	5.52366	5.61446	5.61956	4.78739	SYT3	0.410391	0.678679	0.400966	0.328029	0.367659
chr19:51200000-51250000	-0.151206	2.68386	3.03891	4.43039	4.03304	SHANK1	0.397619	0.666703	0.373788	0.312318	0.34401
chr2:102900000-102950000	0.161924	-6.37439	-8.90292	-9.45345	-9.08737	IL1RL1	0.427361	0.274212	0.436187	0.531564	0.55079
chr2:109150000-109200000	0.168311	-1.13172	-1.15158	-1.08771	-1.05577	LIMS1	0.580149	0.420652	0.569703	0.708454	0.67517
chr2:109200000-109250000	0.165696	-1.13172	-1.15158	-1.08771	-1.05577	LIMS1	0.592799	0.434169	0.570317	0.715213	0.681035
chr2:109250000-109300000	0.161727	-1.13172	-1.15158	-1.08771	-1.05577	LIMS1	0.605618	0.453067	0.579521	0.726967	0.688625
chr2:109300000-109350000	0.152071	-1.13172	-1.15158	-1.08771	-1.05577	LIMS1	0.617827	0.47422	0.591712	0.732468	0.694181
chr2:114600000-114650000	0.142435	-1.4506	-1.59107	-1.50344	-1.4002	ACTR3	0.488341	0.42836	0.30269	0.502972	0.594825
chr2:149850000-149900000	-0.300159	4.82726	5.45672	6.07409	4.56612	LYPD6B	0.67827	0.66023	0.787499	0.334063	0.48295
chr2:149900000-149950000	-0.303893	4.82726	5.45672	6.07409	4.56612	LYPD6B	0.686353	0.656283	0.79457	0.329194	0.487824
chr2:149950000-150000000	-0.307958	4.82726	5.45672	6.07409	4.56612	LYPD6B	0.695013	0.653397	0.802973	0.324627	0.493713
chr2:150000000-150050000	-0.311518	4.82726	5.45672	6.07409	4.56612	LYPD6B	0.702485	0.656179	0.810209	0.32353	0.499348
chr2:150050000-150100000	-0.312752	4.82726	5.45672	6.07409	4.56612	LYPD6B	0.70616	0.660561	0.814922	0.325018	0.503906
chr2:150150000-150200000	-0.297371	2.81839	2.69711	2.19381	2.13518	LYPD6	0.684314	0.660167	0.804142	0.334207	0.503466
chr2:150200000-150250000	-0.279008	2.81839	2.69711	2.19381	2.13518	LYPD6	0.669231	0.655477	0.798681	0.345908	0.511669
chr2:150250000-150300000	-0.246655	2.81839	2.69711	2.19381	2.13518	LYPD6	0.652588	0.644951	0.796757	0.365601	0.537287
chr2:150300000-150350000	-0.207698	2.81839	2.69711	2.19381	2.13518	LYPD6	0.634854	0.633299	0.793548	0.391965	0.567107
chr2:166300000-166350000	-0.143668	2.4843	2.37596	2.90431	2.76451	CSRNP3	0.478676	0.464133	0.503105	0.358583	0.318024
chr2:166350000-166400000	-0.144987	2.4843	2.37596	2.90431	2.76451	CSRNP3	0.475165	0.463508	0.495373	0.351582	0.314474
chr2:176950000-177000000	-0.267216	6.08362	3.7787	7.93689	6.32714	HOXD9	0.579938	0.657711	0.550122	0.296724	0.360692
chr2:177000000-177050000	-0.293684	6.80343	6.32572	6.20988	6.7456	HOXD4	0.588013	0.667376	0.561903	0.282284	0.341876
chr2:177050000-177100000	-0.316487	8.78937	8.78414	7.28652	8.6532	HOXD1	0.594316	0.674411	0.574385	0.271298	0.32447
chr2:177450000-177500000	-0.332391	7.71144	5.86321	10.6072	7.43095	LINC01116	0.600578	0.594513	0.573235	0.240273	0.27383
chr2:177500000-177550000	-0.298416	7.71144	5.86321	10.6072	7.43095	LINC01116	0.563819	0.579887	0.548717	0.244882	0.286567
chr2:188300000-188350000	0.149716	-2.55541	-2.68313	-2.10885	-2.13209	TFPI	0.379393	0.346621	0.391593	0.622921	0.421584
chr2:188350000-188400000	0.166283	-2.55541	-2.68313	-2.10885	-2.13209	TFPI	0.377696	0.347327	0.379178	0.644956	0.423745
chr2:188400000-188450000	0.17596	-2.55541	-2.68313	-2.10885	-2.13209	TFPI	0.368945	0.345627	0.368386	0.652972	0.420919
chr2:202650000-202700000	0.159026	-4.77091	-6.50021	-5.47361	-6.33498	CDK15	0.698424	0.447095	0.768853	0.785517	0.808783
chr2:202700000-202750000	0.153275	-4.77091	-6.50021	-5.47361	-6.33498	CDK15	0.700641	0.451576	0.76754	0.775031	0.811356
chr2:202750000-202800000	0.141302	-4.77091	-6.50021	-5.47361	-6.33498	CDK15	0.697835	0.461021	0.758937	0.752586	0.808548
chr2:207900000-207950000	0.322628	-1.65663	-1.68136	-1.27693	-1.478	KLF7	0.483177	0.346604	0.375688	0.691867	0.757035
chr2:207950000-208000000	0.338913	-1.65663	-1.68136	-1.27693	-1.478	KLF7	0.501593	0.350472	0.382316	0.721861	0.778884
chr2:208000000-208050000	0.346975	-1.65663	-1.68136	-1.27693	-1.478	KLF7	0.519351	0.357817	0.391321	0.744706	0.794903
chr2:208100000-208150000	0.325139	-4.7391	-4.73362	-3.48399	-5.00993	AC007879.7	0.555414	0.386944	0.431463	0.759018	0.807141
chr2:213850000-213900000	0.204174	-3.7735	-3.88793	-4.28035	-3.22508	IKZF2	0.341784	0.227565	0.258413	0.545016	0.415173
chr2:213900000-213950000	0.222426	-3.7735	-3.88793	-4.28035	-3.22508	IKZF2	0.334609	0.220356	0.260467	0.572828	0.415644
chr2:213950000-214000000	0.240622	-3.7735	-3.88793	-4.28035	-3.22508	IKZF2	0.326709	0.214474	0.262957	0.599386	0.417951
chr2:214000000-214050000	0.260902	-3.7735	-3.88793	-4.28035	-3.22508	IKZF2	0.313633	0.213528	0.261757	0.621625	0.426123
chr2:227550000-227600000	0.248263	-1.62595	-1.6796	-1.94105	-2.052	IRS1	0.444997	0.310254	0.512655	0.628111	0.713686
chr2:227600000-227650000	0.222545	-1.62595	-1.6796	-1.94105	-2.052	IRS1	0.433264	0.321873	0.500652	0.594451	0.687831
chr2:227650000-227700000	0.19041	-1.62595	-1.6796	-1.94105	-2.052	IRS1	0.413289	0.334698	0.485907	0.548771	0.654644
chr2:233200000-233250000	-0.140639	-7.39107	-7.1081	-6.85888	-3.92391	ALPP	0.596436	0.653746	0.605	0.477769	0.47774
chr2:233250000-233300000	-0.141901	-7.78803	-6.06538	-5.85513	-7.72406	ECEL1P2	0.622873	0.661567	0.62787	0.496327	0.494744
chr2:236450000-236500000	-0.15621	1.70488	1.83514	1.8985	1.63152	AGAP1	0.597663	0.722918	0.468853	0.422742	0.457794
chr2:236500000-236550000	-0.174339	1.70488	1.83514	1.8985	1.63152	AGAP1	0.560096	0.716714	0.439948	0.377209	0.418618
chr2:236550000-236600000	-0.18675	1.70488	1.83514	1.8985	1.63152	AGAP1	0.525096	0.705725	0.421397	0.342301	0.385678
chr2:236600000-236650000	-0.194597	1.70488	1.83514	1.8985	1.63152	AGAP1	0.487736	0.691579	0.40793	0.312795	0.356174
chr2:236650000-236700000	-0.196526	1.70488	1.83514	1.8985	1.63152	AGAP1	0.459425	0.679098	0.404573	0.297452	0.338226
chr2:236700000-236750000	-0.192982	1.70488	1.83514	1.8985	1.63152	AGAP1	0.44717	0.671135	0.416642	0.300658	0.336676
chr2:236750000-236800000	-0.184222	1.70488	1.83514	1.8985	1.63152	AGAP1	0.446034	0.665941	0.436056	0.317446	0.346131
chr2:236800000-236850000	-0.168608	1.70488	1.83514	1.8985	1.63152	AGAP1	0.459567	0.664611	0.459382	0.350822	0.367669
chr2:236850000-236900000	-0.146337	1.70488	1.83514	1.8985	1.63152	AGAP1	0.485485	0.665544	0.486066	0.39768	0.401042
chr2:36550000-36600000	0.281458	-3.07407	-2.91686	-2.97246	-2.99074	CRIM1	0.376372	0.331698	0.451935	0.67677	0.659483
chr2:36600000-36650000	0.273738	-3.07407	-2.91686	-2.97246	-2.99074	CRIM1	0.39516	0.343009	0.474117	0.680772	0.674894
chr2:36650000-36700000	0.261895	-3.07407	-2.91686	-2.97246	-2.99074	CRIM1	0.415278	0.35656	0.496625	0.681123	0.688308
chr2:36700000-36750000	0.250311	-3.07407	-2.91686	-2.97246	-2.99074	CRIM1	0.442159	0.380101	0.525334	0.687904	0.711113
chr2:36750000-36800000	0.241322	-1.05436	-1.09584	-1.18782	-1.15371	FEZ2	0.469299	0.411089	0.551806	0.702723	0.734718
chr2:36800000-36850000	0.226847	-1.05436	-1.09584	-1.18782	-1.15371	FEZ2	0.498805	0.447194	0.577995	0.715061	0.754629
chr2:36850000-36900000	0.199347	-1.05436	-1.09584	-1.18782	-1.15371	FEZ2	0.524307	0.480407	0.590128	0.70754	0.754382
chr2:36900000-36950000	0.170711	5.7767	5.63185	6.67896	4.64391	VIT	0.545699	0.509058	0.596772	0.695756	0.746686
chr2:36950000-37000000	0.140839	5.7767	5.63185	6.67896	4.64391	VIT	0.565918	0.53305	0.605515	0.682696	0.735303
chr2:40300000-40350000	0.159992	-1.40529	-1.68606	-1.76087	-1.51257	SLC8A1	0.540285	0.336847	0.471271	0.527212	0.691707
chr2:40350000-40400000	0.164764	-1.40529	-1.68606	-1.76087	-1.51257	SLC8A1	0.519517	0.316772	0.444444	0.518159	0.665191
chr2:40400000-40450000	0.161219	-1.40529	-1.68606	-1.76087	-1.51257	SLC8A1	0.492711	0.298412	0.411838	0.49304	0.631372
chr2:40450000-40500000	0.156238	-1.40529	-1.68606	-1.76087	-1.51257	SLC8A1	0.469051	0.284008	0.38269	0.469768	0.599874
chr2:40500000-40550000	0.156356	-1.40529	-1.68606	-1.76087	-1.51257	SLC8A1	0.457308	0.275124	0.365917	0.464609	0.580336
chr2:40550000-40600000	0.1624	-1.40529	-1.68606	-1.76087	-1.51257	SLC8A1	0.463435	0.27403	0.362255	0.479684	0.578263
chr2:40600000-40650000	0.168953	-1.40529	-1.68606	-1.76087	-1.51257	SLC8A1	0.475753	0.276257	0.364842	0.499913	0.582562
chr2:40650000-40700000	0.171271	-1.40529	-1.68606	-1.76087	-1.51257	SLC8A1	0.487073	0.279345	0.369067	0.513101	0.58643
chr2:40700000-40750000	0.168911	-1.40529	-1.68606	-1.76087	-1.51257	SLC8A1	0.494449	0.281292	0.372878	0.517502	0.586066
chr2:40750000-40800000	0.157838	-1.40529	-1.68606	-1.76087	-1.51257	SLC8A1	0.479925	0.273084	0.365564	0.494745	0.566647
chr2:40800000-40850000	0.142659	-1.40529	-1.68606	-1.76087	-1.51257	SLC8A1	0.454963	0.263039	0.353069	0.459775	0.539591
chr2:71400000-71450000	-0.171306	2.76323	3.54481	3.34158	2.86561	PAIP2B	0.50697	0.705582	0.700544	0.485321	0.447465
chr2:71450000-71500000	-0.175031	2.76323	3.54481	3.34158	2.86561	PAIP2B	0.493601	0.711411	0.690185	0.487234	0.426169
chr2:97850000-97900000	-0.150955	2.98619	3.63506	4.16828	2.36431	Hsap38.chr2.97227410.97227718.-	0.524593	0.626161	0.707345	0.49102	0.445804
chr2:99200000-99250000	-0.254112	4.84707	5.46221	6.058	5.26479	MGAT4A	0.541524	0.745182	0.578122	0.327072	0.407923
chr2:99250000-99300000	-0.271892	4.84707	5.46221	6.058	5.26479	MGAT4A	0.548713	0.754008	0.602977	0.325422	0.40126
chr2:99300000-99350000	-0.279483	4.84707	5.46221	6.058	5.26479	MGAT4A	0.556502	0.751497	0.626877	0.325567	0.405383
chr20:16250000-16300000	-0.170164	1.47163	1.73091	2.04932	2.11312	KIF16B	0.238924	0.624291	0.337011	0.198558	0.261264
chr20:16300000-16350000	-0.187881	1.47163	1.73091	2.04932	2.11312	KIF16B	0.243748	0.649091	0.341983	0.197347	0.250106
chr20:16350000-16400000	-0.207603	1.47163	1.73091	2.04932	2.11312	KIF16B	0.252895	0.672288	0.352331	0.19588	0.24059
chr20:16400000-16450000	-0.226924	1.47163	1.73091	2.04932	2.11312	KIF16B	0.27458	0.692233	0.370358	0.197403	0.240197
chr20:16450000-16500000	-0.241369	1.47163	1.73091	2.04932	2.11312	KIF16B	0.295186	0.708089	0.39003	0.20073	0.245402
chr20:16500000-16550000	-0.246701	1.47163	1.73091	2.04932	2.11312	KIF16B	0.308162	0.715806	0.40658	0.204195	0.256102
chr20:16550000-16600000	-0.247237	1.47163	1.73091	2.04932	2.11312	KIF16B	0.314924	0.719663	0.419005	0.208008	0.266579
chr20:24550000-24600000	0.165588	-6.49539	-6.2822	-6.17829	-7.10682	SYNDIG1	0.270716	0.267545	0.219558	0.515213	0.321175
chr20:24600000-24650000	0.184144	-6.49539	-6.2822	-6.17829	-7.10682	SYNDIG1	0.292205	0.284565	0.230976	0.550078	0.356708
chr20:25200000-25250000	0.218221	-2.59592	-2.31377	-2.35756	-2.51758	PYGB	0.679696	0.533556	0.482552	0.793584	0.773394
chr20:25250000-25300000	0.228408	-2.59592	-2.31377	-2.35756	-2.51758	PYGB	0.681298	0.528241	0.483217	0.804743	0.780578
chr20:57850000-57900000	-0.17528	10.9868	10.5053	10.2218	9.56555	EDN3	0.322656	0.55786	0.794253	0.346829	0.419124
chr20:57900000-57950000	-0.209447	10.9868	10.5053	10.2218	9.56555	EDN3	0.310364	0.57824	0.786703	0.313755	0.384222
chr20:58150000-58200000	-0.274752	8.78314	8.49249	9.78043	12.9298	PHACTR3	0.28121	0.607776	0.653125	0.21531	0.26326
chr20:58200000-58250000	-0.257527	8.78314	8.49249	9.78043	12.9298	PHACTR3	0.262603	0.597891	0.60604	0.210291	0.252344
chr20:58250000-58300000	-0.240549	8.78314	8.49249	9.78043	12.9298	PHACTR3	0.250697	0.591124	0.568248	0.210307	0.248641
chr20:58300000-58350000	-0.222484	8.78314	8.49249	9.78043	12.9298	PHACTR3	0.248861	0.587208	0.535033	0.214414	0.254685
chr20:58350000-58400000	-0.199062	8.78314	8.49249	9.78043	12.9298	PHACTR3	0.251529	0.582753	0.500691	0.223977	0.26788
chr20:58400000-58450000	-0.166088	5.68371	5.86586	5.1216	5.49117	Hsap38.chr20.59855020.59855661.-	0.256545	0.578452	0.467854	0.246916	0.289477
chr21:33200000-33250000	-0.150241	3.79286	3.23645	2.94487	2.90239	HUNK	0.536556	0.720593	0.667162	0.458484	0.523907
chr21:33250000-33300000	-0.159901	3.79286	3.23645	2.94487	2.90239	HUNK	0.51967	0.724125	0.66027	0.429211	0.520363
chr21:33300000-33350000	-0.163516	3.79286	3.23645	2.94487	2.90239	HUNK	0.51658	0.726784	0.665569	0.414885	0.530705
chr21:33350000-33400000	-0.159383	3.79286	3.23645	2.94487	2.90239	HUNK	0.520257	0.727665	0.674499	0.414823	0.548026
chr21:33400000-33450000	-0.140603	3.79286	3.23645	2.94487	2.90239	HUNK	0.529183	0.724158	0.687928	0.438307	0.574666
chr22:27600000-27650000	0.224287	-9.6237	-8.88255	-7.7964	-8.45604	RP5-1172A22.1	0.405974	0.473206	0.293144	0.641899	0.588225
chr3:105150000-105200000	0.144965	-1.83486	-1.59387	-1.81041	-1.64166	ALCAM	0.326665	0.310702	0.414799	0.497513	0.493861
chr3:105200000-105250000	0.160536	-1.83486	-1.59387	-1.81041	-1.64166	ALCAM	0.356543	0.31848	0.437822	0.53375	0.529219
chr3:105250000-105300000	0.171401	-1.83486	-1.59387	-1.81041	-1.64166	ALCAM	0.382696	0.330462	0.455869	0.562918	0.559235
chr3:111300000-111350000	0.357167	-8.07163	-7.568	-8.33349	-8.01267	ZBED2	0.42759	0.246277	0.456341	0.748371	0.719434
chr3:111450000-111500000	0.320793	-3.50536	-3.08631	-3.08631	-3.17638	PHLDB2	0.564587	0.321633	0.561369	0.828132	0.778513
chr3:111500000-111550000	0.310313	-3.50536	-3.08631	-3.08631	-3.17638	PHLDB2	0.569715	0.334598	0.574795	0.823217	0.783481
chr3:111550000-111600000	0.302159	-3.50536	-3.08631	-3.08631	-3.17638	PHLDB2	0.55823	0.343468	0.58094	0.809541	0.783201
chr3:111600000-111650000	0.297458	-3.50536	-3.08631	-3.08631	-3.17638	PHLDB2	0.534369	0.353471	0.584588	0.795929	0.780605
chr3:111650000-111700000	0.293209	-3.50536	-3.08631	-3.08631	-3.17638	PHLDB2	0.502585	0.361655	0.582722	0.777906	0.773153
chr3:112300000-112350000	0.233697	-4.49203	-3.56158	-3.59335	-3.98415	CCDC80	0.477911	0.459422	0.560843	0.797887	0.668292
chr3:112350000-112400000	0.234482	-4.49203	-3.56158	-3.59335	-3.98415	CCDC80	0.4891	0.472657	0.575685	0.80821	0.685716
chr3:131250000-131300000	0.157439	-6.94252	-7.81717	-8.16102	-6.91209	CPNE4	0.279902	0.22382	0.379003	0.417982	0.48538
chr3:131300000-131350000	0.145673	-6.94252	-7.81717	-8.16102	-6.91209	CPNE4	0.270437	0.226485	0.372479	0.389292	0.481655
chr3:151950000-152000000	0.152474	-2.16963	-1.59747	-1.93826	-2.37232	MBNL1-AS1	0.647929	0.45131	0.526745	0.769472	0.619464
chr3:158350000-158400000	0.153829	-3.29237	-3.35213	-3.20765	-3.14081	LXN	0.385177	0.319939	0.393722	0.541331	0.498887
chr3:16200000-16250000	0.145044	-4.97028	-3.14143	-3.0218	-4.73895	GALNT15	0.736981	0.592709	0.606481	0.793514	0.787355
chr3:185850000-185900000	-0.144337	3.76273	4.57038	4.56976	4.50569	DGKG	0.69845	0.789426	0.704742	0.559542	0.61353
chr3:185900000-185950000	-0.172605	3.76273	4.57038	4.56976	4.50569	DGKG	0.678804	0.79259	0.687595	0.516487	0.577629
chr3:185950000-186000000	-0.19799	3.76273	4.57038	4.56976	4.50569	DGKG	0.659613	0.794448	0.673774	0.477895	0.544682
chr3:186000000-186050000	-0.218225	3.76273	4.57038	4.56976	4.50569	DGKG	0.64099	0.793112	0.665463	0.446053	0.517208
chr3:186050000-186100000	-0.230657	3.76273	4.57038	4.56976	4.50569	DGKG	0.623168	0.788031	0.662691	0.423837	0.497442
chr3:24350000-24400000	-0.141603	6.05892	5.63322	5.2132	4.94706	THRB	0.530009	0.541929	0.571503	0.423208	0.389212
chr3:24400000-24450000	-0.174286	6.05892	5.63322	5.2132	4.94706	THRB	0.516112	0.536426	0.570276	0.382694	0.35061
chr3:24450000-24500000	-0.208815	6.05892	5.63322	5.2132	4.94706	THRB	0.505506	0.536299	0.574893	0.345087	0.31508
chr3:27150000-27200000	0.209858	-3.87019	-3.39461	-2.30744	-3.27169	NEK10	0.335983	0.224653	0.398828	0.52693	0.532429
chr3:27200000-27250000	0.222434	-3.87019	-3.39461	-2.30744	-3.27169	NEK10	0.393857	0.238391	0.443261	0.580413	0.581462
chr3:27250000-27300000	0.231099	-3.87019	-3.39461	-2.30744	-3.27169	NEK10	0.453564	0.253171	0.490839	0.632177	0.628404
chr3:27300000-27350000	0.233585	-3.87019	-3.39461	-2.30744	-3.27169	NEK10	0.497618	0.268115	0.540647	0.674201	0.66389
chr3:27350000-27400000	0.231893	-3.87019	-3.39461	-2.30744	-3.27169	NEK10	0.540151	0.283922	0.591817	0.71238	0.695334
chr3:27400000-27450000	0.226968	-3.87019	-3.39461	-2.30744	-3.27169	NEK10	0.588388	0.303104	0.643709	0.752027	0.725376
chr3:61000000-61050000	-0.15064	1.36247	1.79733	1.95345	2.23603	FHIT	0.422638	0.500985	0.362069	0.247291	0.308556
chr3:61050000-61100000	-0.163386	1.36247	1.79733	1.95345	2.23603	FHIT	0.444911	0.523838	0.377976	0.260259	0.310786
chr3:61100000-61150000	-0.173557	1.36247	1.79733	1.95345	2.23603	FHIT	0.472598	0.546259	0.398803	0.280566	0.317428
chr3:61150000-61200000	-0.180194	1.36247	1.79733	1.95345	2.23603	FHIT	0.505027	0.568526	0.427315	0.310298	0.329893
chr3:61200000-61250000	-0.182972	1.36247	1.79733	1.95345	2.23603	FHIT	0.536071	0.589345	0.456505	0.343453	0.345216
chr3:85000000-85050000	-0.166538	5.18778	5.63792	5.56149	5.65651	CADM2	0.269543	0.466099	0.379613	0.221789	0.188639
chr3:85050000-85100000	-0.169546	5.18778	5.63792	5.56149	5.65651	CADM2	0.275591	0.447377	0.383241	0.220283	0.178096
chr3:85100000-85150000	-0.165153	5.18778	5.63792	5.56149	5.65651	CADM2	0.27967	0.429182	0.382216	0.221839	0.175235
chr3:85150000-85200000	-0.15756	5.18778	5.63792	5.56149	5.65651	CADM2	0.28299	0.41023	0.381191	0.224332	0.176821
chr3:85200000-85250000	-0.151158	5.18778	5.63792	5.56149	5.65651	CADM2	0.288374	0.391774	0.393837	0.226657	0.187016
chr3:85250000-85300000	-0.144625	5.18778	5.63792	5.56149	5.65651	CADM2	0.292206	0.375655	0.409756	0.229777	0.199385
chr3:86000000-86050000	-0.144555	5.18778	5.63792	5.56149	5.65651	CADM2	0.268334	0.464072	0.346645	0.217387	0.21287
chr3:86050000-86100000	-0.148769	7.10852	6.61521	6.27384	5.63909	CADM2-AS1	0.260428	0.479485	0.340933	0.213664	0.209363
chr3:86100000-86150000	-0.15113	5.18778	5.63792	5.56149	5.65651	CADM2	0.25834	0.487338	0.325046	0.205877	0.20568
chr3:98500000-98550000	0.216428	-2.16556	-2.36142	-2.42376	-1.95717	Hsap38.chr3.98803332.98804039.-	0.580425	0.531466	0.552389	0.773403	0.768972
chr3:98550000-98600000	0.230196	-3.56849	-3.70186	-3.8142	-3.59862	DCBLD2	0.609913	0.511967	0.587476	0.810882	0.789081
chr3:98600000-98650000	0.24055	-3.56849	-3.70186	-3.8142	-3.59862	DCBLD2	0.635878	0.488242	0.622362	0.844168	0.801254
chr4:107200000-107250000	0.169582	-1.16519	-1.04935	-1.20171	-1.06714	TBCK	0.313645	0.221078	0.344993	0.519676	0.405965
chr4:119800000-119850000	0.207148	-5.01696	-4.56523	-3.97764	-4.14564	SYNPO2	0.66329	0.399408	0.652895	0.781811	0.776213
chr4:119850000-119900000	0.199177	-5.01696	-4.56523	-3.97764	-4.14564	SYNPO2	0.664772	0.387024	0.651976	0.770456	0.763746
chr4:119900000-119950000	0.194135	-5.01696	-4.56523	-3.97764	-4.14564	SYNPO2	0.653209	0.369636	0.648221	0.744786	0.757527
chr4:119950000-120000000	0.188501	-5.01696	-4.56523	-3.97764	-4.14564	SYNPO2	0.637112	0.352341	0.640107	0.71488	0.748495
chr4:120200000-120250000	0.149295	-1.73674	-1.36239	-1.44614	-1.51111	C4orf3	0.501357	0.292869	0.528017	0.563129	0.616956
chr4:120400000-120450000	0.150334	-1.75987	-1.26443	-1.08333	-1.13381	PDE5A	0.397296	0.252853	0.414781	0.480654	0.529967
chr4:120450000-120500000	0.16376	-1.75987	-1.26443	-1.08333	-1.13381	PDE5A	0.385939	0.243917	0.406427	0.49252	0.525854
chr4:120500000-120550000	0.178087	-1.75987	-1.26443	-1.08333	-1.13381	PDE5A	0.375472	0.237506	0.403069	0.510029	0.523509
chr4:120550000-120600000	0.18308	-1.75987	-1.26443	-1.08333	-1.13381	PDE5A	0.366009	0.239932	0.399544	0.519048	0.517436
chr4:123700000-123750000	0.177439	-2.35713	-2.28237	-2.22543	-2.68626	FGF2	0.593993	0.583622	0.693126	0.818314	0.783725
chr4:123750000-123800000	0.176497	-2.35713	-2.28237	-2.22543	-2.68626	FGF2	0.571255	0.572754	0.675008	0.794395	0.771277
chr4:123800000-123850000	0.168499	-2.35713	-2.28237	-2.22543	-2.68626	FGF2	0.538798	0.557169	0.652838	0.75594	0.746929
chr4:129150000-129200000	0.248262	-1.64557	-1.22635	-1.26215	-1.36499	PGRMC2	0.511684	0.435508	0.488989	0.754657	0.699321
chr4:129200000-129250000	0.253912	-1.64557	-1.22635	-1.26215	-1.36499	PGRMC2	0.515238	0.435703	0.503116	0.766235	0.71096
chr4:139050000-139100000	0.152673	-2.38795	-2.48232	-2.37434	-2.27153	SLC7A11	0.289741	0.258924	0.312533	0.384754	0.494723
chr4:139100000-139150000	0.14573	-2.38795	-2.48232	-2.37434	-2.27153	SLC7A11	0.300825	0.26695	0.320345	0.385479	0.49806
chr4:14100000-14150000	0.195676	-5.11716	-4.35091	-5.59653	-4.60775	LINC01085	0.350904	0.236727	0.234929	0.591046	0.34868
chr4:145550000-145600000	0.252988	-4.37986	-4.39258	-3.79958	-3.80057	HHIP	0.296363	0.238188	0.37386	0.650755	0.460827
chr4:145600000-145650000	0.237432	-4.37986	-4.39258	-3.79958	-3.80057	HHIP	0.298634	0.240579	0.371157	0.625768	0.456008
chr4:145650000-145700000	0.214858	-4.37986	-4.39258	-3.79958	-3.80057	HHIP	0.291771	0.240194	0.365592	0.588687	0.439399
chr4:146650000-146700000	0.229553	-1.27426	-1.07776	-1.53995	-1.30511	ZNF827	0.536595	0.328099	0.384457	0.63616	0.655713
chr4:146700000-146750000	0.220978	-1.27426	-1.07776	-1.53995	-1.30511	ZNF827	0.523953	0.319477	0.372845	0.616454	0.636352
chr4:146750000-146800000	0.207279	-1.27426	-1.07776	-1.53995	-1.30511	ZNF827	0.509683	0.313098	0.36327	0.592562	0.612696
chr4:146800000-146850000	0.189511	-1.27426	-1.07776	-1.53995	-1.30511	ZNF827	0.504385	0.319277	0.364215	0.579026	0.591915
chr4:146850000-146900000	0.170156	-1.27426	-1.07776	-1.53995	-1.30511	ZNF827	0.502098	0.328543	0.368692	0.566924	0.572943
chr4:16150000-16200000	-0.153488	1.10231	1.26706	1.32842	1.19736	TAPT1	0.59515	0.503466	0.762234	0.4647	0.468891
chr4:16200000-16250000	-0.156106	1.10231	1.26706	1.32842	1.19736	TAPT1	0.579714	0.481755	0.745666	0.441997	0.450547
chr4:162600000-162650000	0.149068	-4.20468	-4.29134	-4.89559	-4.69095	FSTL5	0.249519	0.208136	0.2556	0.419406	0.354233
chr4:162650000-162700000	0.15709	-4.20468	-4.29134	-4.89559	-4.69095	FSTL5	0.245129	0.209053	0.254554	0.423138	0.363532
chr4:162700000-162750000	0.156487	-4.20468	-4.29134	-4.89559	-4.69095	FSTL5	0.24983	0.203285	0.258841	0.420927	0.366683
chr4:162750000-162800000	0.150267	-4.20468	-4.29134	-4.89559	-4.69095	FSTL5	0.257847	0.198229	0.263455	0.415141	0.36508
chr4:169400000-169450000	0.237424	-3.38887	-3.14974	-2.95329	-2.99399	PALLD	0.730001	0.307986	0.788036	0.858137	0.83406
chr4:169450000-169500000	0.237985	-3.38887	-3.14974	-2.95329	-2.99399	PALLD	0.752672	0.321622	0.805896	0.883996	0.845434
chr4:169500000-169550000	0.23431	-3.38887	-3.14974	-2.95329	-2.99399	PALLD	0.764235	0.335185	0.815019	0.893832	0.851081
chr4:169550000-169600000	0.221363	-3.38887	-3.14974	-2.95329	-2.99399	PALLD	0.761008	0.34935	0.811376	0.878061	0.845822
chr4:169600000-169650000	0.202052	-3.38887	-3.14974	-2.95329	-2.99399	PALLD	0.748381	0.364471	0.800394	0.847493	0.832109
chr4:169650000-169700000	0.183738	-6.3962	-5.08115	-3.32339	-3.40908	RPL9P16	0.731453	0.380394	0.787486	0.817227	0.81647
chr4:169700000-169750000	0.171003	-3.38887	-3.14974	-2.95329	-2.99399	PALLD	0.714192	0.396958	0.775024	0.796218	0.803237
chr4:169750000-169800000	0.168154	-3.38887	-3.14974	-2.95329	-2.99399	PALLD	0.696866	0.4157	0.761288	0.790383	0.795161
chr4:169800000-169850000	0.174009	-3.38887	-3.14974	-2.95329	-2.99399	PALLD	0.679101	0.436444	0.744024	0.796331	0.7914
chr4:170000000-170050000	0.199158	-1.68996	-1.57757	-1.91186	-2.10546	SH3RF1	0.630989	0.485567	0.66932	0.806288	0.782613
chr4:170050000-170100000	0.201668	-1.68996	-1.57757	-1.91186	-2.10546	SH3RF1	0.623974	0.485588	0.654884	0.799173	0.780462
chr4:170100000-170150000	0.206435	-1.68996	-1.57757	-1.91186	-2.10546	SH3RF1	0.619283	0.487081	0.641426	0.796766	0.781297
chr4:170150000-170200000	0.214484	-1.68996	-1.57757	-1.91186	-2.10546	SH3RF1	0.620514	0.493911	0.630786	0.803607	0.788836
chr4:185000000-185050000	-0.217403	11.4769	11.9283	11.5238	11.1207	ENPP6	0.456146	0.699821	0.55495	0.295653	0.410153
chr4:185050000-185100000	-0.209987	11.4769	11.9283	11.5238	11.1207	ENPP6	0.494853	0.704806	0.575367	0.324879	0.438498
chr4:185100000-185150000	-0.191543	11.4769	11.9283	11.5238	11.1207	ENPP6	0.54418	0.709793	0.601381	0.37338	0.480437
chr4:25000000-25050000	-0.184291	8.56359	8.7409	8.95568	7.39189	LGI2	0.651844	0.706827	0.567997	0.407739	0.508124
chr4:30800000-30850000	-0.142309	1.63438	2.28741	3.04585	2.66886	PCDH7	0.35836	0.517489	0.306688	0.254144	0.249595
chr4:30850000-30900000	-0.160768	1.63438	2.28741	3.04585	2.66886	PCDH7	0.37472	0.545793	0.321418	0.251152	0.255266
chr4:30900000-30950000	-0.182639	1.63438	2.28741	3.04585	2.66886	PCDH7	0.392125	0.576123	0.340401	0.24451	0.262645
chr4:30950000-31000000	-0.208017	1.63438	2.28741	3.04585	2.66886	PCDH7	0.408929	0.602576	0.365585	0.235175	0.26685
chr4:31000000-31050000	-0.23376	1.63438	2.28741	3.04585	2.66886	PCDH7	0.424733	0.625757	0.394863	0.225564	0.270485
chr4:31050000-31100000	-0.257328	1.63438	2.28741	3.04585	2.66886	PCDH7	0.442952	0.64222	0.429849	0.221177	0.27418
chr4:31100000-31150000	-0.275245	1.63438	2.28741	3.04585	2.66886	PCDH7	0.455153	0.655608	0.458161	0.219284	0.276173
chr4:37200000-37250000	-0.151282	10.8903	6.96733	7.76683	8.90564	KIAA1239	0.239011	0.486116	0.337987	0.20531	0.200868
chr4:37250000-37300000	-0.153863	10.8903	6.96733	7.76683	8.90564	KIAA1239	0.242639	0.518652	0.352238	0.212503	0.222124
chr4:37300000-37350000	-0.158435	10.8903	6.96733	7.76683	8.90564	KIAA1239	0.257538	0.551301	0.375366	0.226627	0.245972
chr4:37350000-37400000	-0.162046	10.8903	6.96733	7.76683	8.90564	KIAA1239	0.274934	0.584123	0.400783	0.244426	0.271374
chr4:37400000-37450000	-0.163897	10.8903	6.96733	7.76683	8.90564	KIAA1239	0.297623	0.616043	0.429787	0.267716	0.300125
chr4:37450000-37500000	-0.160536	10.8903	6.96733	7.76683	8.90564	KIAA1239	0.325613	0.641064	0.458927	0.297253	0.332078
chr4:55900000-55950000	0.193905	-6.40558	-6.84815	-5.90569	-6.47073	KDR	0.287619	0.31616	0.337026	0.573486	0.441529
chr4:55950000-56000000	0.195916	-6.40558	-6.84815	-5.90569	-6.47073	KDR	0.310377	0.316051	0.349984	0.573388	0.469386
chr4:74700000-74750000	0.169024	-7.76698	-6.59617	-5.87978	-5.6679	PF4V1	0.653118	0.221073	0.638749	0.727223	0.619452
chr4:79450000-79500000	0.200942	-7.6313	-7.96667	-8.28519	-7.33741	ANXA3	0.494405	0.295784	0.546489	0.638944	0.654057
chr4:79500000-79550000	0.195763	-7.6313	-7.96667	-8.28519	-7.33741	ANXA3	0.532362	0.311148	0.555237	0.656442	0.667582
chr4:90150000-90200000	-0.182125	3.45623	3.97478	3.41221	4.03017	GPRIN3	0.457708	0.51809	0.616616	0.360225	0.337134
chr4:90200000-90250000	-0.200882	3.45623	3.97478	3.41221	4.03017	GPRIN3	0.43664	0.501734	0.60876	0.317204	0.312454
chr4:96300000-96350000	-0.140818	5.53391	5.51936	6.29136	5.86769	UNC5C	0.422474	0.598214	0.352755	0.287589	0.346403
chr4:96350000-96400000	-0.166686	5.53391	5.51936	6.29136	5.86769	UNC5C	0.421757	0.601787	0.371444	0.273242	0.323377
chr4:96400000-96450000	-0.190726	5.7729	8.18057	8.22084	6.70528	Hsap38.chr4.95480617.95481624.+	0.422501	0.601312	0.397689	0.262919	0.303298
chr4:96450000-96500000	-0.206219	5.53391	5.51936	6.29136	5.86769	UNC5C	0.419132	0.591368	0.419873	0.252834	0.288311
chr4:99150000-99200000	0.188561	-1.17996	-1.21738	-1.265	-1.18472	RAP1GDS1	0.482144	0.385901	0.442669	0.628821	0.622111
chr4:99200000-99250000	0.202053	-1.17996	-1.21738	-1.265	-1.18472	RAP1GDS1	0.489156	0.378603	0.434954	0.641278	0.631302
chr4:99250000-99300000	0.216221	-1.17996	-1.21738	-1.265	-1.18472	RAP1GDS1	0.49544	0.369128	0.420429	0.652932	0.636174
chr4:99300000-99350000	0.233313	-1.17996	-1.21738	-1.265	-1.18472	RAP1GDS1	0.502254	0.361253	0.401599	0.669551	0.640478
chr4:99350000-99400000	0.235244	-1.47007	-1.61257	-1.91453	-1.66187	TSPAN5	0.509295	0.360839	0.393915	0.671124	0.642063
chr4:99400000-99450000	0.231722	-1.47007	-1.61257	-1.91453	-1.66187	TSPAN5	0.517796	0.364613	0.394619	0.670236	0.644559
chr4:99450000-99500000	0.223125	-1.47007	-1.61257	-1.91453	-1.66187	TSPAN5	0.534494	0.376922	0.410806	0.672117	0.655614
chr4:99500000-99550000	0.212766	-1.47007	-1.61257	-1.91453	-1.66187	TSPAN5	0.552907	0.391737	0.431013	0.674604	0.668033
chr4:99550000-99600000	0.205752	-1.94589	-2.11169	-1.98779	-2.84401	RP11-1299A16.3	0.572347	0.405144	0.451673	0.682513	0.681766
chr5:151000000-151050000	0.23852	-2.79783	-2.07889	-1.80826	-2.16793	SPARC	0.594554	0.354099	0.602029	0.764857	0.745971
chr5:151050000-151100000	0.245435	-2.79783	-2.07889	-1.80826	-2.16793	SPARC	0.626441	0.359944	0.614218	0.7924	0.765538
chr5:159300000-159350000	0.182259	-3.34672	-3.25079	-3.16299	-3.4723	ADRA1B	0.653901	0.378764	0.445928	0.707178	0.643067
chr5:159350000-159400000	0.174965	-3.34672	-3.25079	-3.16299	-3.4723	ADRA1B	0.659774	0.400136	0.471454	0.710573	0.660266
chr5:162850000-162900000	0.181403	-1.72901	-1.5521	-1.19551	-1.41197	CCNG1	0.323401	0.256876	0.275356	0.501242	0.431985
chr5:169050000-169100000	0.226079	-5.33928	-4.79635	-5.33156	-5.1932	DOCK2	0.449547	0.390804	0.636248	0.639974	0.796584
chr5:169100000-169150000	0.219542	-5.33928	-4.79635	-5.33156	-5.1932	DOCK2	0.451583	0.405007	0.631931	0.632995	0.798435
chr5:169150000-169200000	0.207806	-5.33928	-4.79635	-5.33156	-5.1932	DOCK2	0.442094	0.418137	0.623339	0.611971	0.792688
chr5:169200000-169250000	0.190942	-5.33928	-4.79635	-5.33156	-5.1932	DOCK2	0.427743	0.43537	0.611862	0.584798	0.780401
chr5:169250000-169300000	0.168896	-5.33928	-4.79635	-5.33156	-5.1932	DOCK2	0.408613	0.458311	0.596881	0.553135	0.760528
chr5:169300000-169350000	0.1425	-5.33928	-4.79635	-5.33156	-5.1932	DOCK2	0.385436	0.484296	0.580548	0.51737	0.734484
chr5:173750000-173800000	-0.18986	-6.86071	-4.68811	-6.91704	-3.70046	RP11-267A15.1	0.518736	0.35063	0.494927	0.245232	0.284577
chr5:173800000-173850000	-0.192611	-6.86071	-4.68811	-6.91704	-3.70046	RP11-267A15.1	0.52322	0.331741	0.522459	0.249011	0.284046
chr5:173850000-173900000	-0.186285	-6.86071	-4.68811	-6.91704	-3.70046	RP11-267A15.1	0.515679	0.31323	0.544326	0.256537	0.286383
chr5:173900000-173950000	-0.173868	-6.86071	-4.68811	-6.91704	-3.70046	RP11-267A15.1	0.50129	0.29488	0.558734	0.266457	0.289077
chr5:173950000-174000000	-0.162171	-6.86071	-4.68811	-6.91704	-3.70046	RP11-267A15.1	0.486965	0.278853	0.564327	0.273304	0.289117
chr5:175050000-175100000	-0.153234	5.24788	5.54935	5.77414	6.21767	HRH2	0.561335	0.318044	0.323172	0.217561	0.277671
chr5:175100000-175150000	-0.147536	5.24788	5.54935	5.77414	6.21767	HRH2	0.541848	0.322361	0.314664	0.225962	0.264882
chr5:31600000-31650000	-0.155047	1.82679	1.61362	1.91042	1.47276	PDZD2	0.479052	0.654703	0.555562	0.427037	0.389081
chr5:31650000-31700000	-0.164237	1.82679	1.61362	1.91042	1.47276	PDZD2	0.493829	0.659217	0.564039	0.42936	0.386888
chr5:31700000-31750000	-0.167332	1.82679	1.61362	1.91042	1.47276	PDZD2	0.515576	0.667069	0.571843	0.445981	0.389014
chr5:31750000-31800000	-0.165296	1.82679	1.61362	1.91042	1.47276	PDZD2	0.540719	0.675335	0.579237	0.468987	0.397282
chr5:31800000-31850000	-0.159278	1.82679	1.61362	1.91042	1.47276	PDZD2	0.571968	0.686273	0.591949	0.499688	0.415215
chr5:31850000-31900000	-0.146552	1.82679	1.61362	1.91042	1.47276	PDZD2	0.601654	0.696649	0.600547	0.52706	0.445736
chr5:34650000-34700000	0.178977	-1.97529	-2.19962	-2.11854	-2.13278	RAI14	0.694801	0.502199	0.673229	0.786733	0.818041
chr5:34700000-34750000	0.17066	-1.97529	-2.19962	-2.11854	-2.13278	RAI14	0.677872	0.493358	0.658433	0.76039	0.800705
chr5:34750000-34800000	0.160848	-1.97529	-2.19962	-2.11854	-2.13278	RAI14	0.66254	0.483706	0.642975	0.732683	0.781827
chr5:34800000-34850000	0.149376	-1.97529	-2.19962	-2.11854	-2.13278	RAI14	0.658375	0.479648	0.635579	0.716153	0.765001
chr5:36600000-36650000	-0.146307	2.59432	3.12105	3.74987	3.3183	SLC1A3	0.658097	0.60516	0.800651	0.586164	0.49716
chr5:36650000-36700000	-0.153262	2.59432	3.12105	3.74987	3.3183	SLC1A3	0.649965	0.609543	0.787962	0.563824	0.494633
chr5:5100000-5150000	0.144014	-4.46284	-3.75595	-3.57268	-3.4128	ADAMTS16	0.340087	0.427367	0.302469	0.589961	0.411348
chr5:5150000-5200000	0.14337	-4.46284	-3.75595	-3.57268	-3.4128	ADAMTS16	0.376639	0.454704	0.312092	0.627903	0.421126
chr5:5200000-5250000	0.144896	-4.46284	-3.75595	-3.57268	-3.4128	ADAMTS16	0.407178	0.474797	0.316415	0.665876	0.422843
chr5:5250000-5300000	0.146038	-4.46284	-3.75595	-3.57268	-3.4128	ADAMTS16	0.425879	0.486571	0.316649	0.690636	0.420838
chr5:5300000-5350000	0.152079	-4.46284	-3.75595	-3.57268	-3.4128	ADAMTS16	0.429127	0.485014	0.313337	0.704515	0.417962
chr5:64400000-64450000	0.288554	-3.49955	-3.51214	-3.9591	-3.85613	ADAMTS6	0.502036	0.357293	0.410478	0.776553	0.647093
chr5:64450000-64500000	0.286342	-6.55751	-5.44595	-5.42908	-7.52692	Hsap38.chr5.65174682.65175146.+	0.495961	0.354824	0.410972	0.768248	0.645608
chr5:64500000-64550000	0.27811	-3.49955	-3.51214	-3.9591	-3.85613	ADAMTS6	0.486154	0.352594	0.413134	0.747333	0.643475
chr5:64550000-64600000	0.26258	-3.49955	-3.51214	-3.9591	-3.85613	ADAMTS6	0.478335	0.355629	0.417393	0.715407	0.643991
chr5:64600000-64650000	0.244204	-3.49955	-3.51214	-3.9591	-3.85613	ADAMTS6	0.473614	0.361592	0.426202	0.682409	0.646938
chr5:64650000-64700000	0.230847	-3.49955	-3.51214	-3.9591	-3.85613	ADAMTS6	0.474242	0.36617	0.440032	0.663013	0.652311
chr5:64700000-64750000	0.217437	-3.49955	-3.51214	-3.9591	-3.85613	ADAMTS6	0.486453	0.376884	0.462755	0.654686	0.66425
chr5:64750000-64800000	0.206491	-3.49955	-3.51214	-3.9591	-3.85613	ADAMTS6	0.503248	0.391612	0.490307	0.656505	0.679922
chr5:65200000-65250000	0.180552	-1.40365	-1.69283	-1.55595	-1.50642	ERBB2IP	0.671025	0.560462	0.752555	0.847192	0.836606
chr5:65250000-65300000	0.173665	-1.40365	-1.69283	-1.55595	-1.50642	ERBB2IP	0.66314	0.553038	0.75101	0.833773	0.825017
chr5:65300000-65350000	0.166781	-1.40365	-1.69283	-1.55595	-1.50642	ERBB2IP	0.649208	0.539647	0.737836	0.811024	0.806999
chr5:65350000-65400000	0.16101	-1.40365	-1.69283	-1.55595	-1.50642	ERBB2IP	0.63847	0.530728	0.712489	0.787086	0.789393
chr5:73900000-73950000	0.152408	-3.39158	-3.36907	-3.69281	-3.60126	ENC1	0.51935	0.546676	0.692124	0.712665	0.76425
chr5:76100000-76150000	0.153697	-3.06719	-3.07034	-3.47739	-3.22891	F2RL1	0.721651	0.466156	0.727009	0.780534	0.803404
chr5:78800000-78850000	-0.148591	1.2909	1.52773	1.75254	1.63769	HOMER1	0.556207	0.598189	0.590768	0.41493	0.45133
chr5:80200000-80250000	0.156567	-5.05349	-3.33218	-3.53925	-3.82797	CTC-459I6.1	0.564813	0.510661	0.60579	0.683338	0.750639
chr5:80250000-80300000	0.145146	-2.49194	-2.87745	-2.84193	-2.68155	RASGRF2	0.564812	0.514712	0.619481	0.673116	0.749846
chr5:92700000-92750000	0.166452	-1.5642	-1.4936	-1.58119	-1.38272	NR2F1-AS1	0.604028	0.360165	0.568299	0.697156	0.65741
chr5:92750000-92800000	0.161106	-1.5642	-1.4936	-1.58119	-1.38272	NR2F1-AS1	0.598392	0.358891	0.562507	0.682655	0.652751
chr5:92800000-92850000	0.152099	-1.5642	-1.4936	-1.58119	-1.38272	NR2F1-AS1	0.579788	0.351274	0.537644	0.650034	0.633301
chr5:92850000-92900000	0.143803	-1.5642	-1.4936	-1.58119	-1.38272	NR2F1-AS1	0.557515	0.341488	0.510513	0.614714	0.612568
chr5:92900000-92950000	0.142054	-1.5642	-1.4936	-1.58119	-1.38272	NR2F1-AS1	0.53697	0.329919	0.487537	0.589722	0.597336
chr6:107800000-107850000	-0.181096	2.7005	2.51756	2.43526	2.34851	RP1-67A8.3	0.672117	0.699119	0.67474	0.440642	0.561149
chr6:117750000-117800000	0.245939	-1.99336	-2.27958	-2.00862	-1.79219	DCBLD1	0.420267	0.479968	0.404024	0.712905	0.648479
chr6:117800000-117850000	0.242138	-1.99336	-2.27958	-2.00862	-1.79219	DCBLD1	0.424651	0.506156	0.406387	0.717924	0.657814
chr6:117850000-117900000	0.227152	-1.99336	-2.27958	-2.00862	-1.79219	DCBLD1	0.401492	0.526413	0.389946	0.685479	0.647392
chr6:12250000-12300000	0.261632	-4.97921	-4.4571	-5.06357	-5.16587	EDN1	0.404879	0.228189	0.517159	0.593068	0.697013
chr6:129800000-129850000	0.17163	-3.48767	-3.21181	-3.153	-2.66932	RP1-69D17.4	0.593768	0.376346	0.661484	0.701164	0.729828
chr6:129850000-129900000	0.187017	-3.48767	-3.21181	-3.153	-2.66932	RP1-69D17.4	0.613548	0.378845	0.676117	0.736281	0.750093
chr6:165700000-165750000	-0.147581	2.86375	3.3939	4.71046	3.63575	PDE10A	0.31676	0.51198	0.329765	0.224776	0.2524
chr6:165750000-165800000	-0.158135	2.86375	3.3939	4.71046	3.63575	PDE10A	0.330164	0.510293	0.34465	0.234568	0.239234
chr6:165800000-165850000	-0.173403	2.86375	3.3939	4.71046	3.63575	PDE10A	0.347519	0.509122	0.361906	0.241877	0.223683
chr6:165850000-165900000	-0.19272	2.86375	3.3939	4.71046	3.63575	PDE10A	0.368661	0.511155	0.381292	0.247735	0.207565
chr6:165900000-165950000	-0.213901	4.37518	4.34516	7.32102	4.2059	Hsap38.chr6.165526544.165527143.+	0.393318	0.516601	0.401982	0.252784	0.194015
chr6:165950000-166000000	-0.234986	2.86375	3.3939	4.71046	3.63575	PDE10A	0.420341	0.525683	0.423368	0.257707	0.185249
chr6:166000000-166050000	-0.25792	2.86375	3.3939	4.71046	3.63575	PDE10A	0.451964	0.538593	0.44674	0.262921	0.179437
chr6:166050000-166100000	-0.278776	2.86375	3.3939	4.71046	3.63575	PDE10A	0.481433	0.551624	0.46844	0.267488	0.175958
chr6:166100000-166150000	-0.288977	2.86375	3.3939	4.71046	3.63575	PDE10A	0.497888	0.558842	0.482299	0.270843	0.177222
chr6:166150000-166200000	-0.282983	2.86375	3.3939	4.71046	3.63575	PDE10A	0.495463	0.555673	0.485651	0.27409	0.184469
chr6:166200000-166250000	-0.264707	2.86375	3.3939	4.71046	3.63575	PDE10A	0.480218	0.545948	0.482034	0.279645	0.196409
chr6:166250000-166300000	-0.239654	2.86375	3.3939	4.71046	3.63575	PDE10A	0.460388	0.535005	0.475082	0.28938	0.211628
chr6:166300000-166350000	-0.211795	2.86375	3.3939	4.71046	3.63575	PDE10A	0.442679	0.526343	0.467855	0.305327	0.229002
chr6:166350000-166400000	-0.180596	4.32595	5.23596	4.07193	4.76716	LINC00473	0.429052	0.520172	0.459836	0.329978	0.248204
chr6:166400000-166450000	-0.147699	2.86375	3.3939	4.71046	3.63575	PDE10A	0.418598	0.515333	0.451581	0.357533	0.270744
chr6:39150000-39200000	-0.1542	8.1575	7.36936	8.00036	6.39889	KCNK5	0.35085	0.346536	0.478202	0.223759	0.251564
chr6:56700000-56750000	0.15188	-1.22493	-1.25036	-1.16839	-1.21797	DST	0.678731	0.516316	0.634636	0.777069	0.74648
chr6:56750000-56800000	0.156813	-1.22493	-1.25036	-1.16839	-1.21797	DST	0.698303	0.532906	0.656345	0.79895	0.773046
chr6:56800000-56850000	0.157174	-1.34939	-1.2492	-1.45123	-1.47735	BEND6	0.715856	0.551024	0.67991	0.81543	0.796778
chr6:56850000-56900000	0.150815	-1.34939	-1.2492	-1.45123	-1.47735	BEND6	0.729599	0.568808	0.702335	0.821704	0.813753
chr6:5950000-6000000	-0.155945	4.57619	4.62745	4.18635	4.18951	NRN1	0.607763	0.452616	0.550215	0.362926	0.398913
chr6:6000000-6050000	-0.150292	4.57619	4.62745	4.18635	4.18951	NRN1	0.575672	0.424399	0.525337	0.340994	0.375359
chr6:70550000-70600000	-0.208989	4.19537	4.51759	5.86435	6.69945	COL19A1	0.470126	0.64533	0.327503	0.262702	0.281293
chr6:70600000-70650000	-0.218221	4.19537	4.51759	5.86435	6.69945	COL19A1	0.462408	0.653965	0.33382	0.259398	0.270955
chr6:70650000-70700000	-0.227385	4.19537	4.51759	5.86435	6.69945	COL19A1	0.444687	0.664063	0.339533	0.25228	0.258473
chr6:70700000-70750000	-0.234491	4.19537	4.51759	5.86435	6.69945	COL19A1	0.421081	0.678307	0.330225	0.23895	0.245143
chr6:70750000-70800000	-0.238703	4.19537	4.51759	5.86435	6.69945	COL19A1	0.397563	0.695815	0.324843	0.225709	0.242366
chr6:70800000-70850000	-0.238394	4.19537	4.51759	5.86435	6.69945	COL19A1	0.376439	0.711425	0.323494	0.218949	0.245168
chr6:70850000-70900000	-0.233037	4.19537	4.51759	5.86435	6.69945	COL19A1	0.355493	0.723411	0.332883	0.222602	0.252515
chr6:70900000-70950000	-0.215111	4.19537	4.51759	5.86435	6.69945	COL19A1	0.341351	0.724113	0.348611	0.242675	0.26982
chr7:103950000-104000000	-0.166298	9.38285	12.2286	10.2139	9.60475	LHFPL3	0.306503	0.765738	0.336384	0.290643	0.315843
chr7:104000000-104050000	-0.159959	9.38285	12.2286	10.2139	9.60475	LHFPL3	0.332263	0.771677	0.351795	0.310219	0.340352
chr7:104050000-104100000	-0.148295	9.38285	12.2286	10.2139	9.60475	LHFPL3	0.365254	0.77804	0.372134	0.340692	0.373005
chr7:134400000-134450000	0.146852	-3.34431	-2.84858	-2.82877	-2.99767	CALD1	0.720101	0.581051	0.719268	0.817872	0.822779
chr7:134450000-134500000	0.142771	-3.34431	-2.84858	-2.82877	-2.99767	CALD1	0.708701	0.578387	0.710167	0.806049	0.810996
chr7:142450000-142500000	0.215655	-8.89711	-11.8355	-10.6016	-8.96607	TRBC2	0.34691	0.203965	0.354518	0.619818	0.415088
chr7:142500000-142550000	0.199806	-8.89711	-11.8355	-10.6016	-8.96607	TRBC2	0.318351	0.2066	0.351287	0.583283	0.400487
chr7:149700000-149750000	-0.145033	7.30998	7.74934	7.27689	5.94568	RP11-545G3.1	0.273334	0.605317	0.462747	0.296706	0.307492
chr7:158500000-158550000	0.225355	-1.64309	-1.73372	-1.3065	-1.43116	ESYT2	0.443917	0.436648	0.283087	0.63728	0.589198
chr7:158550000-158600000	0.222547	-1.64309	-1.73372	-1.3065	-1.43116	ESYT2	0.443306	0.437147	0.27971	0.632704	0.585833
chr7:158600000-158650000	0.209537	-1.64309	-1.73372	-1.3065	-1.43116	ESYT2	0.425538	0.424217	0.270909	0.60298	0.563203
chr7:22150000-22200000	-0.1548	6.30804	5.91191	5.63198	5.64086	RAPGEF5	0.562187	0.42321	0.6155	0.363452	0.394212
chr7:22200000-22250000	-0.15504	6.30804	5.91191	5.63198	5.64086	RAPGEF5	0.588002	0.443017	0.630008	0.37709	0.420181
chr7:22250000-22300000	-0.145088	6.30804	5.91191	5.63198	5.64086	RAPGEF5	0.61103	0.467193	0.64976	0.407982	0.453829
chr7:25950000-26000000	-0.194907	5.68313	8.35916	4.69303	7.63996	CTD-2227E11.1	0.295073	0.628966	0.736179	0.350031	0.366967
chr7:26300000-26350000	-0.168031	3.83392	3.37255	3.76953	3.8047	SNX10	0.309733	0.657648	0.65677	0.327884	0.418821
chr7:26350000-26400000	-0.179279	3.83392	3.37255	3.76953	3.8047	SNX10	0.293801	0.653614	0.640359	0.299322	0.400636
chr7:26400000-26450000	-0.190516	3.83392	3.37255	3.76953	3.8047	SNX10	0.277942	0.647772	0.625803	0.271654	0.38166
chr7:27150000-27200000	-0.316288	8.3785	8.81546	8.06503	8.73734	HOXA3	0.662694	0.676524	0.700161	0.365818	0.361192
chr7:27200000-27250000	-0.304434	10.3063	10.3554	10.5068	10.4162	HOXA9	0.675141	0.682	0.700931	0.3853	0.377881
chr7:29000000-29050000	-0.173383	2.93792	2.85316	2.73663	2.53588	CPVL	0.734528	0.704108	0.737951	0.525646	0.578647
chr7:29050000-29100000	-0.198646	2.93792	2.85316	2.73663	2.53588	CPVL	0.713501	0.69565	0.719527	0.482935	0.538892
chr7:29100000-29150000	-0.21386	2.93792	2.85316	2.73663	2.53588	CPVL	0.692781	0.688204	0.702148	0.454594	0.506441
chr7:29150000-29200000	-0.221147	2.93792	2.85316	2.73663	2.53588	CPVL	0.670787	0.679243	0.680558	0.43435	0.47708
chr7:29200000-29250000	-0.215106	4.00022	4.2002	3.23518	4.26473	CHN2	0.648835	0.668751	0.654187	0.428869	0.455433
chr7:29250000-29300000	-0.202808	4.00022	4.2002	3.23518	4.26473	CHN2	0.63053	0.657279	0.62677	0.429351	0.441421
chr7:29300000-29350000	-0.190225	4.00022	4.2002	3.23518	4.26473	CHN2	0.616978	0.648729	0.603233	0.432785	0.432725
chr7:29350000-29400000	-0.185088	4.00022	4.2002	3.23518	4.26473	CHN2	0.611128	0.645649	0.584436	0.430535	0.426764
chr7:29400000-29450000	-0.187304	4.00022	4.2002	3.23518	4.26473	CHN2	0.608841	0.649188	0.582292	0.429582	0.422691
chr7:29450000-29500000	-0.188814	4.00022	4.2002	3.23518	4.26473	CHN2	0.609998	0.656064	0.58664	0.433085	0.424421
chr7:29500000-29550000	-0.180833	4.00022	4.2002	3.23518	4.26473	CHN2	0.615508	0.665468	0.595589	0.448992	0.440386
chr7:29550000-29600000	-0.162589	4.00022	4.2002	3.23518	4.26473	CHN2	0.623654	0.674205	0.601795	0.476018	0.465239
chr7:29600000-29650000	-0.142001	-5.31414	-3.33455	-3.01062	-3.98208	PRR15	0.632507	0.682983	0.608807	0.50624	0.492623
chr7:31750000-31800000	0.229264	-4.85708	-5.29834	-5.47275	-4.90701	PDE1C	0.3372	0.222933	0.27777	0.405959	0.611171
chr7:31800000-31850000	0.260253	-4.85708	-5.29834	-5.47275	-4.90701	PDE1C	0.351294	0.218565	0.277237	0.44054	0.644698
chr7:31850000-31900000	0.288416	-4.85708	-5.29834	-5.47275	-4.90701	PDE1C	0.373856	0.219858	0.278416	0.479206	0.679046
chr7:31900000-31950000	0.312271	-4.85708	-5.29834	-5.47275	-4.90701	PDE1C	0.394078	0.225704	0.282865	0.511015	0.715292
chr7:31950000-32000000	0.331093	-4.85708	-5.29834	-5.47275	-4.90701	PDE1C	0.411043	0.233898	0.288427	0.537068	0.747364
chr7:32000000-32050000	0.343443	-3.54102	-3.23114	-5.31271	-3.8678	Hsap38.chr7.31967699.31968256.+	0.423537	0.240253	0.294944	0.559967	0.766074
chr7:32050000-32100000	0.352418	-4.85708	-5.29834	-5.47275	-4.90701	PDE1C	0.432843	0.249603	0.297987	0.578881	0.779577
chr7:32100000-32150000	0.355203	-4.85708	-5.29834	-5.47275	-4.90701	PDE1C	0.437942	0.263598	0.299839	0.590614	0.787378
chr7:32150000-32200000	0.350173	-4.85708	-5.29834	-5.47275	-4.90701	PDE1C	0.435316	0.286482	0.2978	0.589977	0.7901
chr7:32200000-32250000	0.333788	-4.85708	-5.29834	-5.47275	-4.90701	PDE1C	0.426705	0.312858	0.300202	0.574582	0.78617
chr7:32250000-32300000	0.312913	-4.85708	-5.29834	-5.47275	-4.90701	PDE1C	0.418292	0.340668	0.304262	0.557653	0.776988
chr7:32300000-32350000	0.289434	-4.85708	-5.29834	-5.47275	-4.90701	PDE1C	0.411864	0.366687	0.310813	0.544591	0.760519
chr7:95400000-95450000	-0.197438	1.91273	1.92241	2.31907	2.25671	DYNC1I1	0.457422	0.418012	0.65882	0.339457	0.288502
chr7:95450000-95500000	-0.199307	1.91273	1.92241	2.31907	2.25671	DYNC1I1	0.442865	0.409964	0.655054	0.321288	0.285354
chr7:95500000-95550000	-0.19645	1.91273	1.92241	2.31907	2.25671	DYNC1I1	0.424689	0.402377	0.649295	0.303539	0.287801
chr7:95550000-95600000	-0.19359	1.91273	1.92241	2.31907	2.25671	DYNC1I1	0.415144	0.399937	0.647243	0.294335	0.293368
chr7:95600000-95650000	-0.191718	1.91273	1.92241	2.31907	2.25671	DYNC1I1	0.422038	0.405311	0.650616	0.299312	0.302561
chr7:95650000-95700000	-0.190641	1.91273	1.92241	2.31907	2.25671	DYNC1I1	0.436601	0.416167	0.65558	0.311383	0.3129
chr7:95700000-95750000	-0.192238	1.91273	1.92241	2.31907	2.25671	DYNC1I1	0.44188	0.426794	0.657747	0.31714	0.315998
chr7:96600000-96650000	-0.203809	9.07804	7.41454	7.57073	7.8855	DLX5	0.360289	0.349305	0.630827	0.286289	0.199705
chr7:96650000-96700000	-0.194479	9.07804	7.41454	7.57073	7.8855	DLX5	0.356118	0.349482	0.598832	0.284875	0.195789
chr8:109050000-109100000	-0.152318	5.31656	6.477	5.44374	5.36514	RSPO2	0.486865	0.216324	0.590897	0.274763	0.283325
chr8:118500000-118550000	0.159521	1.5588	1.4206	1.26591	1.14145	MED30	0.558298	0.262818	0.600846	0.666844	0.600172
chr8:118550000-118600000	0.169014	1.5588	1.4206	1.26591	1.14145	MED30	0.586506	0.275802	0.612636	0.699384	0.62194
chr8:12550000-12600000	-0.153849	1.49451	1.46234	1.93281	1.70854	LONRF1	0.518188	0.551112	0.592388	0.383216	0.416879
chr8:125650000-125700000	-0.140631	2.80843	3.16661	3.45503	3.24191	MTSS1	0.513717	0.782349	0.452764	0.459297	0.425328
chr8:125700000-125750000	-0.150518	2.80843	3.16661	3.45503	3.24191	MTSS1	0.513446	0.782671	0.45118	0.454033	0.409796
chr8:12600000-12650000	-0.164518	1.49451	1.46234	1.93281	1.70854	LONRF1	0.544761	0.58188	0.628132	0.409827	0.430986
chr8:129350000-129400000	0.162973	-6.45965	-6.0194	-7.19286	-5.94932	Hsap38.chr8.128345617.128348277.+	0.566524	0.405302	0.544668	0.665465	0.671477
chr8:19500000-19550000	-0.14431	3.73177	4.0553	5.106	4.41414	CSGALNACT1	0.627803	0.744017	0.461956	0.442822	0.491074
chr8:19550000-19600000	-0.164881	3.73177	4.0553	5.106	4.41414	CSGALNACT1	0.623027	0.742127	0.463668	0.421094	0.46836
chr8:19600000-19650000	-0.179381	3.73177	4.0553	5.106	4.41414	CSGALNACT1	0.603139	0.740477	0.462543	0.395434	0.44991
chr8:23000000-23050000	0.145407	-5.26111	-4.87907	-4.74036	-5.72905	TNFRSF10A	0.763859	0.594798	0.677949	0.857781	0.79077
chr8:23050000-23100000	0.150389	-5.26111	-4.87907	-4.74036	-5.72905	TNFRSF10A	0.759149	0.569641	0.666174	0.847131	0.783622
chr8:23150000-23200000	0.161701	-3.36614	-2.71914	-2.71726	-2.96865	LOXL2	0.745399	0.530264	0.63817	0.828289	0.771002
chr8:23200000-23250000	0.165475	-3.36614	-2.71914	-2.71726	-2.96865	LOXL2	0.738084	0.51682	0.631826	0.822623	0.766148
chr8:23250000-23300000	0.165939	-3.36614	-2.71914	-2.71726	-2.96865	LOXL2	0.728465	0.502227	0.626435	0.812622	0.757339
chr8:41100000-41150000	0.313015	-2.88821	-3.40064	-3.19438	-3.17373	SFRP1	0.400508	0.244349	0.288096	0.639896	0.608104
chr8:41150000-41200000	0.2865	-2.88821	-3.40064	-3.19438	-3.17373	SFRP1	0.40964	0.259933	0.31137	0.622468	0.604494
chr8:41500000-41550000	0.191621	-3.06435	-3.77906	-3.79909	-3.42512	ANK1	0.639449	0.409742	0.50486	0.727982	0.691295
chr8:41550000-41600000	0.19462	-3.06435	-3.77906	-3.79909	-3.42512	ANK1	0.646776	0.415859	0.506248	0.737783	0.697379
chr8:41600000-41650000	0.197987	-3.06435	-3.77906	-3.79909	-3.42512	ANK1	0.649432	0.427581	0.507014	0.746487	0.705506
chr8:41650000-41700000	0.193003	-3.06435	-3.77906	-3.79909	-3.42512	ANK1	0.647291	0.4433	0.508456	0.741972	0.710066
chr8:41700000-41750000	0.18443	-3.06435	-3.77906	-3.79909	-3.42512	ANK1	0.643093	0.462956	0.513389	0.733164	0.71532
chr8:41750000-41800000	0.166258	-3.06435	-3.77906	-3.79909	-3.42512	ANK1	0.63781	0.485796	0.527537	0.716047	0.717231
chr8:42000000-42050000	0.156584	-3.2344	-3.1579	-2.74719	-2.92604	PLAT	0.70688	0.591893	0.671163	0.824733	0.801725
chr8:42050000-42100000	0.157251	-3.2344	-3.1579	-2.74719	-2.92604	PLAT	0.726823	0.591149	0.681613	0.841069	0.806489
chr8:42250000-42300000	0.158917	-1.61849	-1.46975	-1.24665	-1.40586	SLC20A2	0.692287	0.551978	0.684695	0.795053	0.808755
chr8:42300000-42350000	0.157662	-1.61849	-1.46975	-1.24665	-1.40586	SLC20A2	0.676203	0.542547	0.677265	0.773385	0.80595
chr8:42350000-42400000	0.152817	-1.61849	-1.46975	-1.24665	-1.40586	SLC20A2	0.671421	0.537164	0.671168	0.755319	0.803483
chr8:54400000-54450000	0.166036	-4.69661	-5.9228	-4.97314	-5.71375	RP11-400K9.4	0.261968	0.203539	0.216143	0.380245	0.40626
chr8:54600000-54650000	0.267132	-1.35742	-1.26793	-1.20455	-1.12348	ATP6V1H	0.407701	0.26761	0.279088	0.593383	0.577146
chr8:54650000-54700000	0.283865	-1.35742	-1.26793	-1.20455	-1.12348	ATP6V1H	0.462931	0.292228	0.302826	0.648897	0.624156
chr8:54700000-54750000	0.295254	-1.35742	-1.26793	-1.20455	-1.12348	ATP6V1H	0.517096	0.318051	0.324885	0.696707	0.667156
chr8:54750000-54800000	0.298744	-3.14426	-3.83097	-4.74144	-4.05634	RGS20	0.554616	0.339939	0.339414	0.725323	0.694811
chr8:54800000-54850000	0.295523	-3.14426	-3.83097	-4.74144	-4.05634	RGS20	0.56777	0.349208	0.345642	0.730277	0.702517
chr8:54850000-54900000	0.288749	-3.14426	-3.83097	-4.74144	-4.05634	RGS20	0.567862	0.351959	0.344812	0.722214	0.698373
chr8:72100000-72150000	-0.170683	5.84866	5.60093	5.62259	5.1881	EYA1	0.344892	0.262685	0.484066	0.200616	0.18578
chr8:72150000-72200000	-0.167842	5.84866	5.60093	5.62259	5.1881	EYA1	0.34751	0.254288	0.481051	0.204674	0.181541
chr8:72200000-72250000	-0.161944	5.84866	5.60093	5.62259	5.1881	EYA1	0.360793	0.250799	0.476882	0.217159	0.184603
chr8:72250000-72300000	-0.162904	5.84866	5.60093	5.62259	5.1881	EYA1	0.381626	0.246789	0.482962	0.225247	0.189862
chr8:73400000-73450000	-0.14744	7.57161	8.83588	7.13999	7.38306	KCNB2	0.246257	0.283005	0.539102	0.207697	0.209667
chr8:77300000-77350000	0.281442	-7.85981	-8.26104	-8.02388	-10.0265	LINC01111	0.246544	0.224051	0.244149	0.569799	0.469582
chr8:77350000-77400000	0.303635	-7.85981	-8.26104	-8.02388	-10.0265	LINC01111	0.243086	0.217584	0.247773	0.591259	0.488307
chr8:77400000-77450000	0.31736	-7.85981	-8.26104	-8.02388	-10.0265	LINC01111	0.245519	0.213941	0.253702	0.606458	0.503703
chr8:81100000-81150000	-0.147312	2.78069	2.61027	2.11776	2.06087	TPD52	0.609598	0.67112	0.557479	0.462856	0.467984
chr8:8150000-8200000	0.26889	-2.3588	-1.95048	-1.89896	-2.08097	SGK223	0.576006	0.49011	0.502983	0.782703	0.801143
chr8:81500000-81550000	-0.230727	3.46771	3.48885	3.66247	2.99983	ZNF704	0.582834	0.677379	0.569762	0.389526	0.369002
chr8:81550000-81600000	-0.234346	3.46771	3.48885	3.66247	2.99983	ZNF704	0.570272	0.683758	0.558497	0.379125	0.360534
chr8:81600000-81650000	-0.239552	3.46771	3.48885	3.66247	2.99983	ZNF704	0.557014	0.690706	0.552481	0.369294	0.351735
chr8:81650000-81700000	-0.237804	3.46771	3.48885	3.66247	2.99983	ZNF704	0.552708	0.696562	0.555726	0.375895	0.351827
chr8:81700000-81750000	-0.222151	3.46771	3.48885	3.66247	2.99983	ZNF704	0.56663	0.700165	0.576491	0.414453	0.370103
chr8:81750000-81800000	-0.205366	3.46771	3.48885	3.66247	2.99983	ZNF704	0.584345	0.702541	0.600917	0.456346	0.391456
chr8:81850000-81900000	-0.181175	1.30378	1.43645	1.93167	1.67658	PAG1	0.596775	0.706464	0.606127	0.498745	0.411817
chr8:81900000-81950000	-0.17027	1.30378	1.43645	1.93167	1.67658	PAG1	0.600065	0.708287	0.605049	0.513293	0.421767
chr8:81950000-82000000	-0.157615	1.30378	1.43645	1.93167	1.67658	PAG1	0.607588	0.710734	0.607702	0.52961	0.439176
chr8:8200000-8250000	0.264513	-2.3588	-1.95048	-1.89896	-2.08097	SGK223	0.565743	0.499853	0.50008	0.763126	0.809685
chr8:82000000-82050000	-0.142864	1.30378	1.43645	1.93167	1.67658	PAG1	0.617944	0.712878	0.610847	0.546741	0.461976
chr9:107500000-107550000	0.283991	-3.90264	-3.60565	-3.7949	-4.19162	ABCA1	0.503972	0.330965	0.380917	0.656439	0.722112
chr9:107550000-107600000	0.291263	-3.90264	-3.60565	-3.7949	-4.19162	ABCA1	0.535561	0.347532	0.392357	0.689692	0.743135
chr9:107600000-107650000	0.299868	-3.90264	-3.60565	-3.7949	-4.19162	ABCA1	0.557413	0.361784	0.402952	0.718555	0.762613
chr9:107650000-107700000	0.307346	-3.90264	-3.60565	-3.7949	-4.19162	ABCA1	0.575147	0.375733	0.41323	0.744508	0.77959
chr9:114750000-114800000	0.15735	-3.51962	-2.89561	-2.86259	-3.2127	RP11-4O1.2	0.767434	0.572856	0.72486	0.863756	0.827711
chr9:114800000-114850000	0.1517	-2.85468	-2.68115	-2.66284	-2.7845	SUSD1	0.752902	0.584695	0.717482	0.847208	0.826245
chr9:114850000-114900000	0.147835	-2.85468	-2.68115	-2.66284	-2.7845	SUSD1	0.73748	0.594104	0.706618	0.83122	0.823252
chr9:114900000-114950000	0.147107	-2.1656	-2.47375	-2.14408	-1.89273	RP11-165N19.2	0.724898	0.600646	0.693872	0.821225	0.819265
chr9:119100000-119150000	0.141452	-4.74979	-3.66835	-3.36719	-4.08611	PAPPA	0.516091	0.346751	0.549498	0.546888	0.677577
chr9:119150000-119200000	0.142437	3.28956	2.95474	3.1786	3.10547	ASTN2	0.500199	0.346546	0.536354	0.541721	0.66522
chr9:119950000-120000000	-0.145361	3.28956	2.95474	3.1786	3.10547	ASTN2	0.219295	0.622029	0.387431	0.261829	0.26662
chr9:120000000-120050000	-0.154262	3.28956	2.95474	3.1786	3.10547	ASTN2	0.21299	0.63959	0.40708	0.273731	0.257517
chr9:120050000-120100000	-0.158382	3.28956	2.95474	3.1786	3.10547	ASTN2	0.208961	0.6552	0.429428	0.291202	0.254428
chr9:120100000-120150000	-0.157624	3.28956	2.95474	3.1786	3.10547	ASTN2	0.208297	0.667813	0.450243	0.31345	0.255537
chr9:120150000-120200000	-0.151072	3.28956	2.95474	3.1786	3.10547	ASTN2	0.21277	0.678257	0.473292	0.345616	0.261786
chr9:14700000-14750000	-0.194162	9.21409	6.82567	7.87581	7.41148	FREM1	0.546236	0.67955	0.620793	0.469283	0.373446
chr9:14750000-14800000	-0.217769	9.21409	6.82567	7.87581	7.41148	FREM1	0.528139	0.680797	0.613632	0.428901	0.350608
chr9:14800000-14850000	-0.245302	9.21409	6.82567	7.87581	7.41148	FREM1	0.511516	0.681175	0.621295	0.389671	0.329049
chr9:14850000-14900000	-0.269007	6.32591	4.55707	4.80603	5.62951	Hsap38.chr9.14871958.14873658.-	0.499929	0.681303	0.63573	0.36101	0.312283
chr9:14900000-14950000	-0.284438	9.21409	6.82567	7.87581	7.41148	FREM1	0.49388	0.682856	0.661385	0.354848	0.30169
chr9:14950000-15000000	-0.291421	2.92318	4.05862	5.37981	4.40028	Hsap38.chr9.14970738.14971319.+	0.494586	0.683701	0.691499	0.364833	0.29885
chr9:15000000-15050000	-0.279407	3.44532	3.15395	3.74569	3.60383	RP11-54D18.3	0.507778	0.682795	0.714951	0.401969	0.309565
chr9:15050000-15100000	-0.262154	3.44532	3.15395	3.74569	3.60383	RP11-54D18.3	0.526257	0.68131	0.724244	0.436737	0.326829
chr9:15100000-15150000	-0.241835	3.44532	3.15395	3.74569	3.60383	RP11-54D18.3	0.545569	0.677851	0.725359	0.467896	0.34762
chr9:27100000-27150000	0.17967	-5.29003	-6.92165	-7.17265	-5.88668	TEK	0.485287	0.388782	0.390194	0.575002	0.627179
chr9:27150000-27200000	0.164152	-5.29003	-6.92165	-7.17265	-5.88668	TEK	0.469401	0.393921	0.395602	0.552263	0.615324
chr9:27200000-27250000	0.142695	-5.29003	-6.92165	-7.17265	-5.88668	TEK	0.438822	0.389208	0.391571	0.512602	0.585855
chr9:5450000-5500000	0.313203	-4.06951	-5.06792	-4.69712	-4.36416	CD274	0.61874	0.400583	0.472759	0.809401	0.811727
chr9:5500000-5550000	0.313593	-4.40979	-4.0934	-4.51345	-4.24982	PDCD1LG2	0.627796	0.398	0.481077	0.816404	0.815363
chr9:5550000-5600000	0.311975	-4.40979	-4.0934	-4.51345	-4.24982	PDCD1LG2	0.622613	0.393925	0.483266	0.808773	0.815045
chr9:72400000-72450000	0.175545	-5.47777	-8.81983	-7.2903	-6.28208	C9orf135	0.566044	0.622764	0.578407	0.718509	0.810725
chr9:72450000-72500000	0.173246	-5.47777	-8.81983	-7.2903	-6.28208	C9orf135	0.58648	0.616193	0.58513	0.732779	0.805582
chr9:72500000-72550000	0.162604	-5.47777	-8.81983	-7.2903	-6.28208	C9orf135	0.593437	0.591429	0.583699	0.72672	0.777533
chr9:72800000-72850000	0.183981	-4.5698	-4.70969	-4.00129	-4.07796	MAMDC2	0.581887	0.620699	0.541036	0.737686	0.792691
chr9:72850000-72900000	0.195047	-1.66013	-1.43337	-1.44422	-1.8839	SMC5-AS1	0.578259	0.635021	0.540292	0.767475	0.791668
chr9:72950000-73000000	0.178752	-4.72671	-3.98001	-4.26661	-4.72848	KLF9	0.539013	0.596505	0.536907	0.768379	0.704075
chr9:73000000-73050000	0.183482	-4.72671	-3.98001	-4.26661	-4.72848	KLF9	0.528622	0.588705	0.531754	0.777847	0.688505
chr9:87250000-87300000	-0.225004	7.02875	8.09981	7.9664	7.30527	NTRK2	0.414811	0.550674	0.497284	0.248311	0.276861
chr9:87300000-87350000	-0.239707	7.02875	8.09981	7.9664	7.30527	NTRK2	0.436993	0.560288	0.503483	0.257033	0.264063
chr9:87350000-87400000	-0.251527	7.02875	8.09981	7.9664	7.30527	NTRK2	0.462578	0.569511	0.511697	0.272103	0.254033
chr9:87400000-87450000	-0.263571	7.02875	8.09981	7.9664	7.30527	NTRK2	0.484546	0.578259	0.522692	0.282205	0.247651
chr9:87450000-87500000	-0.278084	7.02875	8.09981	7.9664	7.30527	NTRK2	0.501053	0.58584	0.537078	0.280788	0.245692
chr9:87500000-87550000	-0.291599	7.02875	8.09981	7.9664	7.30527	NTRK2	0.513272	0.59165	0.552545	0.274447	0.247332
chr9:87550000-87600000	-0.300185	7.02875	8.09981	7.9664	7.30527	NTRK2	0.520847	0.596035	0.56763	0.271324	0.251313
chr9:87600000-87650000	-0.303803	7.02875	8.09981	7.9664	7.30527	NTRK2	0.523873	0.601939	0.585257	0.274353	0.258753
chr9:89550000-89600000	-0.210005	4.5467	5.10791	6.23341	5.93686	GAS1	0.561327	0.667318	0.537297	0.381623	0.375662
chr9:89600000-89650000	-0.204192	3.99898	4.14741	3.04868	3.78358	RP11-276H19.1	0.562696	0.661708	0.551003	0.410984	0.364237
chr9:91950000-92000000	-0.142046	2.47786	1.83148	1.7583	1.59394	SEMA4D	0.540554	0.699964	0.451951	0.392361	0.45186
chr9:92000000-92050000	-0.157614	2.47786	1.83148	1.7583	1.59394	SEMA4D	0.543823	0.70379	0.460673	0.383429	0.440201
chr9:92050000-92100000	-0.17353	2.47786	1.83148	1.7583	1.59394	SEMA4D	0.558178	0.705398	0.481994	0.380887	0.435767
chr9:92100000-92150000	-0.18982	2.47786	1.83148	1.7583	1.59394	SEMA4D	0.564528	0.705799	0.500666	0.37397	0.427052
chr9:96000000-96050000	-0.140267	5.13902	4.53104	4.47628	4.04239	WNK2	0.497664	0.718198	0.569656	0.447212	0.462599
chr9:96050000-96100000	-0.141164	5.13902	4.53104	4.47628	4.04239	WNK2	0.479772	0.714933	0.565973	0.433413	0.458044
chrX:106100000-106150000	0.147008	-1.17435	-1.52647	-1.45269	-1.24695	MORC4	0.447187	0.446419	0.509248	0.7346	0.494651
chrX:106150000-106200000	0.142254	-3.41032	-4.97036	-3.46189	-4.0433	CLDN2	0.439416	0.457577	0.514562	0.735909	0.489636
chrX:110450000-110500000	-0.146604	9.90289	9.45145	9.89276	8.23455	CAPN6	0.326339	0.407158	0.50992	0.251248	0.284488
chrX:110500000-110550000	-0.150951	9.90289	9.45145	9.89276	8.23455	CAPN6	0.306294	0.416357	0.509531	0.241764	0.277789
chrX:130850000-130900000	-0.16065	4.76452	4.74539	5.25212	4.84076	RP11-453F18__B.1	0.38516	0.439534	0.40694	0.223992	0.275799
chrX:130900000-130950000	-0.186569	4.76452	4.74539	5.25212	4.84076	RP11-453F18__B.1	0.398901	0.451865	0.443312	0.21376	0.27582
chrX:130950000-131000000	-0.208581	4.76452	4.74539	5.25212	4.84076	RP11-453F18__B.1	0.414309	0.455266	0.478583	0.208837	0.272774
chrX:131500000-131550000	-0.245348	3.43061	2.93548	2.55674	2.54234	MBNL3	0.443598	0.551476	0.507086	0.252267	0.258476
chrX:131550000-131600000	-0.258715	3.43061	2.93548	2.55674	2.54234	MBNL3	0.459196	0.576334	0.53188	0.260118	0.267391
chrX:131600000-131650000	-0.267571	3.43061	2.93548	2.55674	2.54234	MBNL3	0.470369	0.593199	0.554061	0.269273	0.274006
chrX:131750000-131800000	-0.242745	3.50465	3.30977	3.19461	3.13829	HS6ST2	0.45549	0.553341	0.543722	0.277189	0.272356
chrX:131800000-131850000	-0.230202	3.50465	3.30977	3.19461	3.13829	HS6ST2	0.446354	0.533062	0.531992	0.272907	0.274295
chrX:131850000-131900000	-0.216805	3.50465	3.30977	3.19461	3.13829	HS6ST2	0.438375	0.512065	0.522328	0.269322	0.278914
chrX:131900000-131950000	-0.205581	3.50465	3.30977	3.19461	3.13829	HS6ST2	0.437161	0.498163	0.523034	0.273666	0.28741
chrX:131950000-132000000	-0.201094	3.50465	3.30977	3.19461	3.13829	HS6ST2	0.447728	0.496649	0.539785	0.287248	0.300005
chrX:132000000-132050000	-0.201802	3.50465	3.30977	3.19461	3.13829	HS6ST2	0.464271	0.502874	0.566847	0.304153	0.314905
chrX:132050000-132100000	-0.199656	3.50465	3.30977	3.19461	3.13829	HS6ST2	0.475509	0.509568	0.591296	0.321384	0.330219
chrX:134550000-134600000	-0.155279	4.35551	4.42736	5.27858	5.16969	LINC00086	0.334749	0.554688	0.50463	0.335772	0.283049
chrX:19350000-19400000	-0.174475	3.23094	3.10876	2.6412	2.47468	MAP3K15	0.436758	0.692243	0.590259	0.437225	0.359998
chrX:19400000-19450000	-0.169236	3.23094	3.10876	2.6412	2.47468	MAP3K15	0.457171	0.704421	0.588696	0.455058	0.373328
chrX:19450000-19500000	-0.16399	3.23094	3.10876	2.6412	2.47468	MAP3K15	0.476706	0.710996	0.590649	0.470535	0.387052
chrX:19500000-19550000	-0.157368	3.23094	3.10876	2.6412	2.47468	MAP3K15	0.494137	0.714964	0.594033	0.486258	0.401094
chrX:24550000-24600000	-0.187932	2.36087	2.36711	2.01921	1.72089	PCYT1B	0.539514	0.737322	0.768519	0.53692	0.450786
chrX:24600000-24650000	-0.189705	2.36087	2.36711	2.01921	1.72089	PCYT1B	0.534239	0.738432	0.754297	0.525051	0.44685
chrX:24650000-24700000	-0.190692	2.36087	2.36711	2.01921	1.72089	PCYT1B	0.531664	0.744441	0.742506	0.518665	0.445692
chrX:38400000-38450000	-0.20387	5.84964	4.90187	5.63204	5.45368	TSPAN7	0.437484	0.673871	0.513222	0.360913	0.314397
chrX:38450000-38500000	-0.208268	5.84964	4.90187	5.63204	5.45368	TSPAN7	0.437773	0.659382	0.488789	0.342801	0.297961
chrX:38500000-38550000	-0.207839	5.84964	4.90187	5.63204	5.45368	TSPAN7	0.452535	0.641536	0.473248	0.340252	0.28895

## Sheet: Overlap_FC_RT_H3.3_A
Table S2. Differential replication timing and gene expression of identical genomic regions in H3.3K27M compared to astrocytes. The table reports genomic bins (column A) with their respective differential replication timing between H3.3K27M and astrocytes (column B), differential expression as log fold change in respective cell cycle phase (columns C to F) for each gene (column G). Replication tim…
ID_RTI	diffRT_H3.3_Astrocyte	GeneName	logFC_eS	logFC_G1	logFC_G2	logFC_lS	RTI_DIPG19	RTI_DIPG24	RTI_DIPG29	RTI_Habs	RTI_NHA
chr1:108900000-108950000	-0.284926	Hsap38.chr1.108359743.108361308.-	6.74477	5.2647	7.33593	7.20716	0.778099	0.632957	0.555169	0.348781	0.392184
chr1:111450000-111500000	-0.173624	RP11-96K19.4	2.32351	2.58567	2.17758	3.20387	0.545572	0.511898	0.367751	0.30976	0.293139
chr1:113000000-113050000	0.159006	WNT2B	-3.91385	-3.04563	-1.97581	-2.9338	0.649516	0.62736	0.683183	0.837788	0.78693
chr1:12650000-12700000	0.171897	DHRS3	-6.7303	-6.29814	-4.77755	-5.19857	0.417908	0.692216	0.660708	0.784912	0.739436
chr1:15450000-15500000	-0.159386	TMEM51	1.41828	1.94199	1.66643	1.55551	0.750714	0.716704	0.750272	0.566721	0.592966
chr1:177100000-177150000	-0.175278	BRINP2	7.74626	5.7834	5.27459	6.04915	0.367823	0.608044	0.31518	0.274513	0.235629
chr1:184350000-184400000	-0.146576	C1orf21	1.8644	1.59817	1.59958	1.40996	0.72813	0.728316	0.690047	0.524622	0.613221
chr1:214150000-214200000	-0.195754	PROX1-AS1	7.23321	6.07533	6.72767	6.60408	0.55502	0.731748	0.543552	0.408729	0.419975
chr1:214200000-214250000	-0.176887	PROX1	4.67108	4.59517	5.40666	5.15242	0.571165	0.752182	0.589047	0.452997	0.468158
chr1:218500000-218550000	0.222926	RP11-224O19.2	-4.33042	-3.99857	-3.32818	-4.34163	0.443949	0.541273	0.530628	0.749532	0.706887
chr1:239650000-239700000	-0.170718	Hsap38.chr1.239502740.239503465.+	6.76277	7.01805	6.15269	6.0991	0.459696	0.48914	0.228436	0.224321	0.219092
chr1:34300000-34350000	-0.204778	CSMD2	1.77318	2.0188	2.28794	2.19987	0.549633	0.647546	0.708793	0.392774	0.468317
chr1:34350000-34400000	-0.222691	RP5-1007G16.1	2.59909	5.16115	3.72563	2.71314	0.525831	0.623428	0.690583	0.347933	0.433247
chr1:34600000-34650000	-0.248401	CSMD2	1.77318	2.0188	2.28794	2.19987	0.503277	0.558675	0.643262	0.259929	0.380078
chr1:61100000-61150000	-0.306611	Hsap38.chr1.60643681.60645816.+	3.58032	5.19419	6.18725	6.01691	0.821199	0.731698	0.35724	0.289138	0.371066
chr1:61550000-61600000	-0.169633	RP4-802A10.1	2.88226	4.33052	3.63853	3.6243	0.84861	0.767471	0.525496	0.558294	0.530157
chr1:61700000-61750000	-0.228629	NFIA	2.50198	2.83544	2.8563	2.65567	0.820157	0.753542	0.491182	0.459416	0.459912
chr1:65450000-65500000	-0.166168	SLC2A3P2	3.26323	4.55341	4.44481	6.38318	0.742752	0.701602	0.498218	0.559719	0.402993
chr1:65600000-65650000	-0.176057	RP4-700A9.1	1.93821	4.44968	2.2728	3.06647	0.73839	0.714475	0.49717	0.587236	0.360674
chr1:66450000-66500000	-0.179823	Hsap38.chr1.66022247.66022630.-	4.00224	4.97231	4.64328	4.84257	0.78644	0.662066	0.357727	0.398038	0.446472
chr1:66500000-66550000	-0.187986	PDE4B	4.00963	4.18957	5.34286	4.35047	0.801348	0.653038	0.386899	0.396792	0.454759
chr1:66650000-66700000	-0.152562	Hsap38.chr1.66200849.66201517.-	4.36694	4.2029	4.71658	5.55381	0.812424	0.637019	0.462908	0.460144	0.509633
chr1:78350000-78400000	0.146286	Hsap38.chr1.77897343.77898851.+	-3.10199	-2.7637	-3.07819	-2.98423	0.562388	0.536732	0.796874	0.794829	0.76174
chr10:60250000-60300000	0.281667	Hsap38.chr10.58537345.58537653.+	-3.70999	-3.25385	-4.15361	-3.01062	0.492985	0.274869	0.601259	0.786084	0.689992
chr10:68800000-68850000	-0.191092	RP11-344A5.1	6.64886	6.83029	6.5199	6.29563	0.577367	0.408641	0.285427	0.24958	0.215858
chr11:103600000-103650000	0.247314	Hsap38.chr11.103739805.103742963.+	-4.48914	-4.31726	-7.72989	-8.03756	0.330707	0.362582	0.363764	0.509861	0.68947
chr11:103750000-103800000	0.201364	PDGFD	-3.20757	-3.70968	-3.92895	-3.05302	0.305366	0.335667	0.288908	0.409394	0.613294
chr11:117700000-117750000	-0.158636	FXYD6	2.89449	2.30936	2.20415	2.05812	0.626076	0.563884	0.466398	0.34564	0.441326
chr11:134200000-134250000	-0.146932	B3GAT1	4.68942	4.17851	4.18763	4.03109	0.656572	0.420241	0.308692	0.258875	0.370932
chr11:17000000-17050000	0.168983	PLEKHA7	-6.02103	-6.50965	-6.81747	-6.70573	0.590549	0.414313	0.382044	0.679521	0.583049
chr11:19400000-19450000	-0.194721	Hsap38.chr11.19415943.19416356.+	8.54259	8.90132	8.36853	6.87881	0.846635	0.795374	0.833867	0.611692	0.649449
chr11:82400000-82450000	-0.15382	FAM181B	6.60536	6.41068	6.60817	7.76471	0.761384	0.779907	0.432328	0.50701	0.501095
chr12:104150000-104200000	0.147725	STAB2	-2.57177	-2.46807	-2.57385	-3.44559	0.607813	0.573592	0.656169	0.787909	0.73259
chr12:113350000-113400000	-0.259568	Hsap38.chr12.112954821.112955471.-	4.90755	4.93014	4.40359	3.27968	0.777357	0.80143	0.778075	0.527267	0.524839
chr12:31100000-31150000	-0.221922	TSPAN11	3.39686	3.69743	3.30797	3.04572	0.669479	0.707463	0.680386	0.4817	0.446008
chr12:65650000-65700000	0.353638	MSRB3	-5.01663	-4.59492	-4.14448	-4.4002	0.29147	0.243105	0.585758	0.735035	0.71913
chr12:9350000-9400000	-0.151362	A2MP1	6.00551	6.54345	3.20073	6.41615	0.605177	0.573152	0.330302	0.294251	0.40878
chr13:103000000-103050000	-0.16906	FGF14-AS2	2.40887	3.11672	2.54073	2.68402	0.461699	0.621403	0.41409	0.378524	0.281485
chr13:109900000-109950000	0.207573	Hsap38.chr13.109267871.109268239.+	-8.13944	-7.99156	-8.59439	-7.90399	0.578783	0.539977	0.297526	0.652168	0.707167
chr13:114550000-114600000	0.173926	GAS6-AS2	-3.93738	-3.45038	-3.53036	-4.48506	0.577107	0.5482	0.641834	0.809162	0.716784
chr13:44100000-44150000	-0.228959	ENOX1	2.53433	2.591	3.14865	2.49537	0.632021	0.635388	0.723914	0.479794	0.389836
chr14:22850000-22900000	-0.172569	AE000661.37	5.86591	4.88586	6.46744	6.01591	0.838373	0.796824	0.8084	0.653886	0.63004
chr14:29200000-29250000	0.318356	FOXG1	-13.4566	-12.5924	-10.3336	-12.7242	0.277153	0.260074	0.302345	0.588307	0.60812
chr14:29250000-29300000	0.295321	C14orf23	-12.1337	-12.8556	-11.7189	-12.7563	0.275803	0.25008	0.300628	0.554721	0.586929
chr14:72400000-72450000	-0.224069	Hsap38.chr14.71978266.71978727.-	5.90874	8.10795	7.57482	6.35225	0.761192	0.767535	0.490658	0.431165	0.466955
chr14:72450000-72500000	-0.242371	RGS6	7.92714	7.1075	7.90496	7.47471	0.753453	0.765435	0.511432	0.407232	0.461572
chr14:94350000-94400000	0.145653	FAM181A	6.16463	8.08555	8.17365	7.00507	0.480784	0.52223	0.36347	0.682935	0.519361
chr15:47550000-47600000	-0.144951	SEMA6D	3.70203	3.48543	3.89028	3.83088	0.56299	0.521768	0.251123	0.330712	0.269973
chr15:61200000-61250000	-0.149477	Hsap38.chr15.60951719.60952942.+	2.92992	2.81544	3.64781	3.82918	0.686727	0.665592	0.544039	0.502245	0.463039
chr15:61450000-61500000	-0.243989	RORA	3.42164	4.00817	4.98861	4.12967	0.692895	0.721481	0.402907	0.372928	0.350616
chr15:61500000-61550000	-0.259456	RP11-39M21.2	2.29722	2.52673	2.32174	2.78179	0.699322	0.730435	0.384945	0.349946	0.340944
chr16:49300000-49350000	-0.180931	CBLN1	11.4708	12.3676	13.4363	13.3107	0.548963	0.652315	0.292927	0.294246	0.340029
chr17:47200000-47250000	0.260627	Hsap38.chr17.49171230.49171835.-	-8.8674	-9.25375	-9.15583	-9.09707	0.528972	0.431572	0.519259	0.792505	0.715285
chr17:72350000-72400000	-0.154293	BTBD17	11.7079	9.6196	8.33039	9.31095	0.573367	0.624742	0.349878	0.28957	0.433835
chr18:44550000-44600000	-0.151717	TCEB3B	4.92614	5.96547	4.76188	4.47759	0.568781	0.509353	0.336152	0.274461	0.364961
chr19:51150000-51200000	-0.17321	SYT3	4.16049	4.5769	4.28888	3.64653	0.570053	0.46682	0.52629	0.328029	0.367659
chr19:57250000-57300000	-0.175361	ZIM2	5.41268	5.37608	4.52741	6.42861	0.556686	0.353641	0.307726	0.227526	0.233786
chr19:57300000-57350000	-0.180036	PEG3	4.88703	5.17434	5.77573	5.14724	0.564877	0.348256	0.307494	0.225969	0.22771
chr19:57350000-57400000	-0.184528	PEG3	4.88703	5.17434	5.77573	5.14724	0.573195	0.345886	0.30822	0.227188	0.221956
chr2:12850000-12900000	-0.205701	TRIB2	2.45361	2.33617	2.59865	2.62905	0.760136	0.794085	0.812383	0.546407	0.619928
chr2:158150000-158200000	0.254148	ERMN	-7.63562	-6.3626	-5.9791	-3.27622	0.217796	0.25909	0.280721	0.45251	0.560857
chr2:177050000-177100000	-0.145147	HOXD1	6.46027	7.15309	5.29042	7.11351	0.424151	0.587898	0.317044	0.271298	0.32447
chr2:236400000-236450000	-0.207851	AGAP1-IT1	2.71419	2.5543	2.54291	2.00961	0.782825	0.767473	0.525459	0.467926	0.50021
chr2:236650000-236700000	-0.305017	AGAP1	2.16326	2.25297	2.38899	2.1194	0.709652	0.693773	0.465145	0.297452	0.338226
chr2:36550000-36600000	0.253125	CRIM1	-1.87065	-1.84473	-1.86011	-1.95215	0.42964	0.375997	0.439366	0.67677	0.659483
chr2:36750000-36800000	0.214499	FEZ2	-1.01474	-1.05643	-1.24246	-1.25062	0.497147	0.490406	0.52511	0.702723	0.734718
chr2:64350000-64400000	-0.148833	PELI1	2.24068	2.50811	2.57971	2.66219	0.790958	0.804883	0.76837	0.614422	0.664052
chr2:99300000-99350000	-0.416352	MGAT4A	5.549	6.04251	6.62511	5.91912	0.820868	0.765728	0.758885	0.325567	0.405383
chr20:36850000-36900000	0.150237	BPI	-4.50275	-5.24344	-3.70821	-5.60298	0.581377	0.5474	0.798447	0.831424	0.753865
chr20:37050000-37100000	0.145297	SNORA71D	1.92815	2.16757	1.36862	1.62627	0.557518	0.550769	0.721067	0.779259	0.730904
chr21:27000000-27050000	-0.148685	RNGTTP1	3.25559	3.20398	2.42785	3.37317	0.580227	0.628417	0.570908	0.389108	0.499889
chr21:31100000-31150000	-0.160151	GRIK1	4.68783	4.9171	5.14029	5.38367	0.455074	0.673592	0.482878	0.407402	0.346658
chr21:31250000-31300000	-0.183466	Hsap38.chr21.29901956.29902522.+	5.22048	7.84485	7.64261	5.8662	0.398033	0.651362	0.372485	0.322369	0.258618
chr21:46700000-46750000	0.214393	LINC00205	-1.47212	-1.14569	-1.17841	-1.24339	0.386007	0.593184	0.796877	0.840572	0.772259
chr21:46800000-46850000	0.205181	COL18A1	-4.04362	-3.87035	-3.66102	-3.68386	0.363334	0.591553	0.784895	0.824117	0.746099
chr3:138650000-138700000	0.147038	FOXL2	-8.22253	-8.7571	-6.45011	-6.7283	0.415687	0.402023	0.635963	0.648326	0.614865
chr3:167150000-167200000	-0.214617	SERPINI2	5.78544	6.55256	7.48027	4.34882	0.434174	0.515474	0.35202	0.220758	0.217787
chr3:24450000-24500000	-0.249696	THRB	6.00138	5.50237	5.15958	4.88993	0.381763	0.648816	0.708761	0.345087	0.31508
chr3:33800000-33850000	0.168726	PDCD6IP	-1.31717	-1.29914	-1.34063	-1.386	0.459078	0.354507	0.510678	0.635075	0.585218
chr3:69550000-69600000	-0.231963	Hsap38.chr3.69501565.69502026.+	6.82714	6.43145	6.51416	5.26493	0.434125	0.775007	0.647814	0.381175	0.392863
chr4:109550000-109600000	0.146564	OSTC	-1.89149	-1.44811	-1.29823	-1.46114	0.488227	0.22646	0.293438	0.500117	0.465094
chr4:151500000-151550000	-0.155927	MAB21L2	3.46028	3.56677	3.63504	3.80649	0.686545	0.663336	0.587915	0.518807	0.461204
chr4:37450000-37500000	-0.231357	KIAA1239	7.51343	4.82016	7.05342	8.41638	0.62334	0.607873	0.406854	0.297253	0.332078
chr5:140450000-140500000	-0.162037	Hsap38.chr5.141113329.141114201.-	3.58127	3.01526	4.20034	5.03768	0.469759	0.607649	0.444294	0.309959	0.380435
chr5:151000000-151050000	0.182171	CTB-113P19.4	-8.05791	-5.61079	-7.32373	-7.29136	0.383467	0.669037	0.667225	0.764857	0.745971
chr5:163900000-163950000	-0.183265	Hsap38.chr5.164492026.164492622.-	4.44504	4.61493	4.71906	4.04283	0.547209	0.271356	0.576888	0.292512	0.27126
chr5:36650000-36700000	-0.210129	SLC1A3	3.95097	4.27368	4.87541	4.53796	0.788999	0.754657	0.674414	0.563824	0.494633
chr5:750000-800000	-0.147404	ZDHHC11B	5.91197	6.1137	5.94907	5.75057	0.683564	0.646732	0.45341	0.340481	0.55385
chr5:80250000-80300000	0.200986	RASGRF2	-4.83553	-4.88692	-5.1722	-4.89346	0.536917	0.587059	0.40751	0.673116	0.749846
chr5:88150000-88200000	-0.14764	MEF2C	1.60117	1.45017	1.93477	1.87505	0.659363	0.653838	0.438673	0.375551	0.497085
chr6:107800000-107850000	-0.152461	RP1-67A8.3	3.28742	2.74943	3.08065	2.87158	0.638989	0.726148	0.594932	0.440642	0.561149
chr6:125400000-125450000	0.206652	RNF217	-1.83323	-1.6809	-1.51396	-1.61199	0.533152	0.424448	0.423547	0.669409	0.66466
chr6:13250000-13300000	-0.144768	PHACTR1	3.315	2.98411	2.93035	2.84477	0.600089	0.666839	0.686762	0.444826	0.568098
chr6:165750000-165800000	-0.221985	Hsap38.chr6.165371569.165373332.+	3.00295	3.25382	5.82956	5.92559	0.532594	0.586854	0.25721	0.234568	0.239234
chr6:165900000-165950000	-0.242522	Hsap38.chr6.165528490.165529179.+	3.35897	3.46678	6.16672	4.16341	0.559282	0.568332	0.270151	0.252784	0.194015
chr6:166000000-166050000	-0.263364	Hsap38.chr6.165609383.165609847.+	3.819	6.77275	5.11111	6.95836	0.590546	0.584337	0.278744	0.262921	0.179437
chr6:166150000-166200000	-0.282596	PDE10A	2.92914	3.56304	4.89666	3.83835	0.624035	0.633117	0.278477	0.27409	0.184469
chr6:166300000-166350000	-0.257523	SDIM1	7.11414	7.88618	5.31666	7.12208	0.613116	0.686665	0.27428	0.305327	0.229002
chr6:166350000-166400000	-0.243034	PDE10A	2.92914	3.56304	4.89666	3.83835	0.604062	0.708907	0.283405	0.329978	0.248204
chr6:166400000-166450000	-0.227905	LINC00473	5.38398	5.76775	4.81222	5.63273	0.593246	0.733696	0.299189	0.357533	0.270744
chr7:104000000-104050000	-0.308364	Hsap38.chr7.104391685.104392845.-	9.82043	10.0284	7.49476	8.17858	0.818106	0.632347	0.450496	0.310219	0.340352
chr7:104150000-104200000	-0.219849	Hsap38.chr7.104519872.104520894.-	7.20326	7.34199	8.68661	7.15436	0.817124	0.60849	0.563564	0.428028	0.458393
chr7:11200000-11250000	-0.170814	PHF14	1.21767	1.15937	1.10261	1.23535	0.445638	0.524271	0.403136	0.305108	0.268628
chr7:11400000-11450000	-0.208203	THSD7A	6.63794	6.10222	6.82581	7.29622	0.463343	0.507938	0.441516	0.268596	0.256863
chr7:11450000-11500000	-0.199691	THSD7A	6.63794	6.10222	6.82581	7.29622	0.450066	0.487081	0.444596	0.268154	0.253625
chr7:11500000-11550000	-0.188732	THSD7A	6.63794	6.10222	6.82581	7.29622	0.434466	0.466177	0.445595	0.266823	0.253204
chr7:11550000-11600000	-0.184409	THSD7A	6.63794	6.10222	6.82581	7.29622	0.427689	0.456443	0.444705	0.26287	0.254202
chr7:11700000-11750000	-0.180851	Hsap38.chr7.11678702.11679463.+	6.20706	5.27567	6.41035	6.01009	0.434126	0.492693	0.450533	0.276675	0.279858
chr7:11850000-11900000	-0.222651	AC073109.2	4.76698	5.70305	4.648	5.26448	0.472066	0.566092	0.461485	0.284331	0.27013
chr7:119950000-120000000	-0.147753	Hsap38.chr7.120323519.120325699.-	9.28893	9.33363	10.9861	9.32009	0.530548	0.291473	0.278724	0.231076	0.207249
chr7:121900000-121950000	-0.219916	FEZF1	-7.63467	-9.24802	-5.81856	-7.72744	0.696669	0.68761	0.401981	0.385041	0.365965
chr7:121950000-122000000	-0.202887	FEZF1-AS1	-9.14974	-7.10441	-6.12251	-6.4098	0.666697	0.663727	0.385114	0.379827	0.358091
chr7:122000000-122050000	-0.1878	CADPS2	2.89832	2.78407	2.66292	2.71761	0.63446	0.636547	0.366498	0.368545	0.347524
chr7:122050000-122100000	-0.175074	CADPS2	2.89832	2.78407	2.66292	2.71761	0.602686	0.606212	0.348592	0.351763	0.336416
chr7:27100000-27150000	-0.272052	HOXA1	8.13429	8.37065	8.40718	8.39327	0.518416	0.59375	0.724506	0.336895	0.343451
chr7:27150000-27200000	-0.257538	HOXA5	7.70265	7.87537	9.75995	7.73986	0.515169	0.628416	0.719543	0.365818	0.361192
chr7:29000000-29050000	-0.230089	CPVL	2.78056	2.81843	2.77693	2.5079	0.848231	0.789814	0.708661	0.525646	0.578647
chr7:29050000-29100000	-0.269897	CTB-113D17.1	4.74221	3.38738	4.11167	4.84791	0.846568	0.787372	0.708492	0.482935	0.538892
chr7:29150000-29200000	-0.305405	CHN2	4.41794	4.91083	4.18371	5.05873	0.837321	0.753302	0.692738	0.43435	0.47708
chr7:29200000-29250000	-0.303504	CHN2	4.41794	4.91083	4.18371	5.05873	0.828173	0.726713	0.682078	0.428869	0.455433
chr8:10300000-10350000	-0.198302	PRSS51	2.44124	4.04644	3.44663	2.58571	0.671732	0.522218	0.463412	0.371219	0.337085
chr8:103000000-103050000	-0.224301	Hsap38.chr8.102003655.102005220.+	5.16791	7.5649	3.41925	7.03658	0.694456	0.725059	0.43566	0.354086	0.434096
chr8:125550000-125600000	-0.155878	MTSS1	3.2607	3.5798	3.74022	3.48516	0.695556	0.666438	0.537664	0.487211	0.467473
chr8:22950000-23000000	0.1659	TNFRSF10C	-4.91395	-4.78828	-4.84809	-4.60316	0.489988	0.654655	0.816957	0.854863	0.784669
chr8:77400000-77450000	0.294084	ZFHX4-AS1	-9.71693	-9.56521	-9.49824	-9.23513	0.267058	0.257117	0.258814	0.606458	0.503703
chr8:77550000-77600000	0.272132	ZFHX4	-6.65661	-6.51393	-6.74954	-6.73068	0.263131	0.302274	0.248336	0.592573	0.494185
chr8:81650000-81700000	-0.251006	Hsap38.chr8.80740269.80741348.+	4.33168	6.90483	4.74469	3.35873	0.619705	0.739692	0.485203	0.375895	0.351827
chr8:81700000-81750000	-0.237391	Hsap38.chr8.80802355.80802765.+	6.38041	3.85073	3.41401	4.16709	0.620861	0.754336	0.513811	0.414453	0.370103
chr9:14700000-14750000	-0.295779	CER1	5.60527	7.78729	7.3759	6.9788	0.819715	0.704842	0.626873	0.469283	0.373446
chr9:14850000-14900000	-0.345778	Hsap38.chr9.14871958.14873658.-	6.89345	4.4813	4.69706	6.64193	0.806423	0.696453	0.544397	0.36101	0.312283
chr9:14950000-15000000	-0.340961	Hsap38.chr9.14970738.14971319.+	3.89326	5.4273	6.07492	5.55833	0.792204	0.698982	0.527222	0.364833	0.29885
chr9:15000000-15050000	-0.314679	RP11-54D18.2	3.98036	2.89268	2.91435	3.91685	0.784834	0.695052	0.531453	0.401969	0.309565
chr9:21450000-21500000	0.311731	IFNWP19	-7.57716	-6.04522	-6.67988	-6.03751	0.232709	0.358291	0.47927	0.654352	0.682621
chr9:21500000-21550000	0.334228	Hsap38.chr9.21522943.21523740.-	-6.14534	-4.47039	-6.85309	-5.19811	0.230213	0.361715	0.504874	0.688657	0.711
chr9:23650000-23700000	-0.192457	ELAVL2	7.50191	7.17527	6.49267	7.44619	0.234265	0.466808	0.41208	0.202224	0.154965
chr9:89550000-89600000	-0.297689	GAS1	4.36627	4.92803	6.35819	5.75672	0.692583	0.684624	0.651787	0.381623	0.375662
chr9:98250000-98300000	-0.205946	RP11-435O5.4	5.61521	6.18787	4.82464	6.58815	0.777933	0.722818	0.676825	0.511965	0.527861
chrX:106100000-106150000	0.14907	CLDN2	-5.29713	-5.75978	-5.65178	-4.48915	0.347654	0.426685	0.62233	0.7346	0.494651
chrX:106150000-106200000	0.152271	MORC4	-2.01852	-2.40017	-2.1814	-2.11041	0.345769	0.417588	0.618148	0.735909	0.489636
chrX:77150000-77200000	0.148754	ATP7A	-1.58669	-1.64981	-1.29177	-1.03171	0.443248	0.285412	0.382197	0.627218	0.410862
chr1:108100000-108150000	-0.193982	VAV3	3.92653	3.13207	3.24335	3.10831	0.597413	0.533302	0.424444	0.317697	0.331111
chr1:108150000-108200000	-0.218752	VAV3	3.92653	3.13207	3.24335	3.10831	0.611954	0.573963	0.441887	0.311545	0.336153
chr1:108200000-108250000	-0.24264	VAV3	3.92653	3.13207	3.24335	3.10831	0.624301	0.617265	0.460231	0.30541	0.343842
chr1:108250000-108300000	-0.260234	VAV3	3.92653	3.13207	3.24335	3.10831	0.639757	0.650282	0.479629	0.304257	0.355054
chr1:108300000-108350000	-0.275754	VAV3	3.92653	3.13207	3.24335	3.10831	0.653726	0.680324	0.504022	0.310343	0.36353
chr1:108350000-108400000	-0.288477	VAV3	3.92653	3.13207	3.24335	3.10831	0.666944	0.706232	0.530814	0.322831	0.369543
chr1:108400000-108450000	-0.297535	VAV3	3.92653	3.13207	3.24335	3.10831	0.679354	0.735426	0.560818	0.350506	0.371489
chr1:108450000-108500000	-0.307825	VAV3	3.92653	3.13207	3.24335	3.10831	0.69355	0.757174	0.588654	0.373908	0.370027
chr1:108500000-108550000	-0.318512	VAV3	3.92653	3.13207	3.24335	3.10831	0.71223	0.765502	0.601794	0.383142	0.366185
chr1:108800000-108850000	-0.295233	SLC25A24P1	7.08757	6.98285	7.41165	7.02182	0.761716	0.650686	0.556644	0.338358	0.383873
chr1:108850000-108900000	-0.289842	SLC25A24P1	7.08757	6.98285	7.41165	7.02182	0.767465	0.635813	0.551358	0.339433	0.383974
chr1:109100000-109150000	-0.197587	FAM102B	2.20669	1.96657	2.24801	1.97338	0.855834	0.693964	0.648909	0.532561	0.53807
chr1:109150000-109200000	-0.164015	FAM102B	2.20669	1.96657	2.24801	1.97338	0.863687	0.71989	0.675719	0.590771	0.587396
chr1:111400000-111450000	-0.202828	CD53	4.00553	3.61049	5.82688	4.03767	0.581636	0.534435	0.350818	0.286245	0.286026
chr1:112450000-112500000	-0.148647	KCND3-AS1	7.449	7.36781	6.27863	6.30214	0.649767	0.633537	0.599243	0.435741	0.521995
chr1:112950000-113000000	0.143283	CTTNBP2NL	-1.5475	-1.3148	-1.19659	-1.34137	0.643641	0.627988	0.680458	0.818283	0.769674
chr1:113050000-113100000	0.164707	WNT2B	-3.91385	-3.04563	-1.97581	-2.9338	0.655694	0.624326	0.680066	0.841197	0.794941
chr1:11500000-11550000	-0.159207	PTCHD2	4.98973	4.73672	3.64305	4.17046	0.743201	0.710651	0.711759	0.523317	0.60201
chr1:11550000-11600000	-0.157381	PTCHD2	4.98973	4.73672	3.64305	4.17046	0.754116	0.712219	0.721368	0.534269	0.609437
chr1:117100000-117150000	-0.189111	IGSF3	2.12452	2.24277	2.60795	2.30687	0.67842	0.714901	0.508077	0.4457	0.443677
chr1:117150000-117200000	-0.207129	IGSF3	2.12452	2.24277	2.60795	2.30687	0.697734	0.724222	0.535889	0.441051	0.449922
chr1:117200000-117250000	-0.217852	IGSF3	2.12452	2.24277	2.60795	2.30687	0.71521	0.731563	0.559246	0.442171	0.459472
chr1:12600000-12650000	0.153398	DHRS3	-6.7303	-6.29814	-4.77755	-5.19857	0.450793	0.714909	0.690348	0.795658	0.748504
chr1:15250000-15300000	-0.140497	KAZN	1.23423	1.43081	1.5058	1.3224	0.709003	0.631317	0.588738	0.500325	0.504719
chr1:15300000-15350000	-0.160728	KAZN	1.23423	1.43081	1.5058	1.3224	0.716771	0.665111	0.637049	0.503764	0.520733
chr1:15350000-15400000	-0.173109	KAZN	1.23423	1.43081	1.5058	1.3224	0.726878	0.687822	0.679958	0.511949	0.538272
chr1:15400000-15450000	-0.171766	KAZN	1.23423	1.43081	1.5058	1.3224	0.738723	0.703055	0.71698	0.534268	0.561371
chr1:163050000-163100000	0.146394	RGS5	-4.69325	-4.00444	-3.40504	-3.99577	0.43045	0.425266	0.776352	0.740012	0.640821
chr1:163100000-163150000	0.142249	RGS5	-4.69325	-4.00444	-3.40504	-3.99577	0.411111	0.414144	0.762156	0.72439	0.618383
chr1:173000000-173050000	0.179738	TNFSF18	-5.20406	-4.83558	-3.64093	-5.2862	0.372323	0.529753	0.691618	0.725279	0.69666
chr1:173150000-173200000	0.16171	TNFSF4	-2.62559	-2.68389	-2.40027	-2.07285	0.357512	0.475267	0.649427	0.637946	0.673611
chr1:175000000-175050000	-0.195443	TNN	7.86801	5.52955	8.10308	7.82611	0.540251	0.554829	0.303186	0.282129	0.259162
chr1:175050000-175100000	-0.218458	TNN	7.86801	5.52955	8.10308	7.82611	0.558253	0.55619	0.298721	0.261509	0.243684
chr1:175100000-175150000	-0.229898	TNN	7.86801	5.52955	8.10308	7.82611	0.568444	0.545465	0.292262	0.246361	0.231291
chr1:176800000-176850000	-0.194913	ASTN1	5.50711	5.05491	4.72453	4.86324	0.404188	0.471357	0.287518	0.204986	0.180564
chr1:176850000-176900000	-0.192885	ASTN1	5.50711	5.05491	4.72453	4.86324	0.393871	0.491931	0.282492	0.203885	0.189208
chr1:176900000-176950000	-0.190576	ASTN1	5.50711	5.05491	4.72453	4.86324	0.383665	0.512596	0.281593	0.207756	0.196328
chr1:176950000-177000000	-0.187608	ASTN1	5.50711	5.05491	4.72453	4.86324	0.371563	0.533903	0.288328	0.221217	0.199431
chr1:177000000-177050000	-0.183189	ASTN1	5.50711	5.05491	4.72453	4.86324	0.360995	0.556502	0.297595	0.238677	0.205008
chr1:177050000-177100000	-0.178606	ASTN1	5.50711	5.05491	4.72453	4.86324	0.361794	0.583197	0.306186	0.257917	0.218989
chr1:177150000-177200000	-0.173831	BRINP2	7.74626	5.7834	5.27459	6.04915	0.37782	0.623741	0.319375	0.277419	0.255542
chr1:177200000-177250000	-0.171967	BRINP2	7.74626	5.7834	5.27459	6.04915	0.382546	0.628545	0.321852	0.275237	0.269457
chr1:177250000-177300000	-0.170081	BRINP2	7.74626	5.7834	5.27459	6.04915	0.372017	0.617254	0.323663	0.270295	0.264832
chr1:182350000-182400000	-0.335847	GLUL	1.95712	1.80321	1.64102	1.57528	0.744884	0.742703	0.430487	0.258038	0.348984
chr1:182550000-182600000	-0.251983	RGS16	3.34859	3.30644	3.7533	3.54532	0.802485	0.685557	0.585658	0.374447	0.504054
chr1:184400000-184450000	-0.174673	C1orf21	1.8644	1.59817	1.59958	1.40996	0.724961	0.73349	0.680394	0.4909	0.58565
chr1:184450000-184500000	-0.190057	C1orf21	1.8644	1.59817	1.59958	1.40996	0.722722	0.739181	0.675703	0.472011	0.572946
chr1:184500000-184550000	-0.180698	C1orf21	1.8644	1.59817	1.59958	1.40996	0.720705	0.742739	0.678161	0.479204	0.587136
chr1:184550000-184600000	-0.16508	C1orf21	1.8644	1.59817	1.59958	1.40996	0.718215	0.744598	0.682585	0.494128	0.605978
chr1:213950000-214000000	-0.230673	PROX1-AS1	7.23321	6.07533	6.72767	6.60408	0.48909	0.641761	0.382823	0.265649	0.282121
chr1:214000000-214050000	-0.23253	PROX1-AS1	7.23321	6.07533	6.72767	6.60408	0.505491	0.66373	0.418333	0.291643	0.301667
chr1:214050000-214100000	-0.223714	PROX1-AS1	7.23321	6.07533	6.72767	6.60408	0.521329	0.686652	0.455119	0.326721	0.334585
chr1:214100000-214150000	-0.210857	PROX1-AS1	7.23321	6.07533	6.72767	6.60408	0.538687	0.709869	0.498303	0.367863	0.374996
chr1:218550000-218600000	0.238955	TGFB2	-4.61107	-4.41139	-3.54876	-4.11757	0.454501	0.568179	0.551882	0.790545	0.737073
chr1:218600000-218650000	0.255579	TGFB2	-4.61107	-4.41139	-3.54876	-4.11757	0.452719	0.572571	0.556291	0.812492	0.753053
chr1:220700000-220750000	-0.1802	MARK1	2.67145	2.50237	2.72101	2.53323	0.530028	0.666676	0.341462	0.330094	0.334951
chr1:220750000-220800000	-0.169378	MARK1	2.67145	2.50237	2.72101	2.53323	0.528231	0.655246	0.3339	0.340833	0.331995
chr1:220800000-220850000	-0.157881	MARK1	2.67145	2.50237	2.72101	2.53323	0.530456	0.647497	0.329499	0.354535	0.334671
chr1:220850000-220900000	-0.146781	C1orf115	2.34614	2.25376	2.59221	2.30378	0.532088	0.640465	0.328646	0.36705	0.340187
chr1:230800000-230850000	-0.190826	AGT	5.70623	6.09617	7.59252	6.91264	0.711009	0.709161	0.36835	0.407103	0.403592
chr1:230850000-230900000	-0.172286	AGT	5.70623	6.09617	7.59252	6.91264	0.711427	0.724642	0.378608	0.441702	0.42351
chr1:231750000-231800000	-0.161712	Hsap38.chr1.231647358.231648257.-	3.04703	2.23728	3.22418	2.39949	0.725664	0.689022	0.539371	0.540837	0.438444
chr1:239500000-239550000	-0.210402	CHRM3	5.67284	5.68455	6.85803	6.55568	0.473108	0.528759	0.223292	0.1985	0.197469
chr1:239550000-239600000	-0.204046	CHRM3	5.67284	5.68455	6.85803	6.55568	0.473901	0.524089	0.223277	0.203591	0.202495
chr1:239600000-239650000	-0.189067	CHRM3	5.67284	5.68455	6.85803	6.55568	0.465616	0.507216	0.224758	0.211708	0.208551
chr1:239700000-239750000	-0.151002	CHRM3	5.67284	5.68455	6.85803	6.55568	0.45742	0.471711	0.237697	0.240713	0.235168
chr1:34200000-34250000	-0.154567	CSMD2	1.77318	2.0188	2.28794	2.19987	0.602076	0.696722	0.752038	0.50315	0.55494
chr1:34250000-34300000	-0.181594	CSMD2	1.77318	2.0188	2.28794	2.19987	0.576409	0.673009	0.729178	0.445682	0.510193
chr1:34400000-34450000	-0.233085	CSMD2	1.77318	2.0188	2.28794	2.19987	0.508437	0.600609	0.672543	0.31528	0.406275
chr1:34450000-34500000	-0.24025	CSMD2	1.77318	2.0188	2.28794	2.19987	0.495513	0.579709	0.656703	0.288843	0.385272
chr1:34500000-34550000	-0.241353	CSMD2	1.77318	2.0188	2.28794	2.19987	0.488533	0.56481	0.6464	0.272932	0.377524
chr1:34550000-34600000	-0.244701	CSMD2	1.77318	2.0188	2.28794	2.19987	0.494459	0.559261	0.643076	0.264282	0.377514
chr1:34650000-34700000	-0.256935	C1orf94	6.95488	6.06394	6.77474	6.85432	0.50484	0.563438	0.648124	0.254417	0.375981
chr1:43350000-43400000	0.155256	SLC2A1	-2.81034	-2.64641	-2.59046	-2.55383	0.479028	0.515662	0.616944	0.668332	0.716602
chr1:43400000-43450000	0.162063	SLC2A1	-2.81034	-2.64641	-2.59046	-2.55383	0.466711	0.509291	0.617419	0.669823	0.716583
chr1:48650000-48700000	-0.201122	SLC5A9	3.68264	3.99822	4.27773	3.59835	0.628347	0.481732	0.357141	0.246157	0.329746
chr1:48700000-48750000	-0.208272	SLC5A9	3.68264	3.99822	4.27773	3.59835	0.660123	0.510955	0.343466	0.248014	0.345138
chr1:48750000-48800000	-0.204881	SPATA6	2.10228	1.87537	2.3528	2.09946	0.680549	0.541869	0.33796	0.262893	0.367598
chr1:48800000-48850000	-0.194672	SPATA6	2.10228	1.87537	2.3528	2.09946	0.697516	0.581239	0.333813	0.288234	0.397466
chr1:48850000-48900000	-0.183601	SPATA6	2.10228	1.87537	2.3528	2.09946	0.712687	0.626598	0.332112	0.316245	0.430817
chr1:48900000-48950000	-0.191459	SPATA6	2.10228	1.87537	2.3528	2.09946	0.727492	0.645632	0.323352	0.309656	0.438409
chr1:49150000-49200000	-0.250263	BEND5	1.88168	2.15421	2.34192	2.03669	0.684952	0.646983	0.300907	0.232301	0.355734
chr1:49200000-49250000	-0.24678	BEND5	1.88168	2.15421	2.34192	2.03669	0.659829	0.645764	0.2992	0.229805	0.346497
chr1:61150000-61200000	-0.312543	RP11-436K8.1	5.78621	7.09502	7.25458	9.37265	0.837178	0.74311	0.378004	0.303445	0.376996
chr1:61200000-61250000	-0.304274	RP11-436K8.1	5.78621	7.09502	7.25458	9.37265	0.846138	0.757377	0.405438	0.33772	0.393034
chr1:61250000-61300000	-0.286953	RP11-436K8.1	5.78621	7.09502	7.25458	9.37265	0.851593	0.769937	0.436454	0.38278	0.415304
chr1:61300000-61350000	-0.258274	NFIA	2.50198	2.83544	2.8563	2.65567	0.850337	0.770314	0.472677	0.435977	0.443027
chr1:61350000-61400000	-0.229143	NFIA	2.50198	2.83544	2.8563	2.65567	0.847089	0.765849	0.504824	0.482655	0.4709
chr1:61400000-61450000	-0.200467	NFIA	2.50198	2.83544	2.8563	2.65567	0.847789	0.759758	0.522581	0.520241	0.498911
chr1:61450000-61500000	-0.17832	NFIA	2.50198	2.83544	2.8563	2.65567	0.848234	0.755123	0.533939	0.547828	0.520396
chr1:61500000-61550000	-0.165732	NFIA	2.50198	2.83544	2.8563	2.65567	0.849857	0.760231	0.533165	0.563708	0.533664
chr1:61600000-61650000	-0.184403	NFIA	2.50198	2.83544	2.8563	2.65567	0.844489	0.77334	0.511759	0.536867	0.514051
chr1:61650000-61700000	-0.206948	NFIA	2.50198	2.83544	2.8563	2.65567	0.834102	0.765294	0.500506	0.499013	0.487026
chr1:61750000-61800000	-0.235139	NFIA	2.50198	2.83544	2.8563	2.65567	0.801726	0.741136	0.478932	0.433883	0.443702
chr1:61800000-61850000	-0.23459	NFIA	2.50198	2.83544	2.8563	2.65567	0.779685	0.733937	0.470779	0.418355	0.4354
chr1:61850000-61900000	-0.22802	NFIA	2.50198	2.83544	2.8563	2.65567	0.756161	0.728768	0.462911	0.40961	0.43291
chr1:61900000-61950000	-0.219222	NFIA	2.50198	2.83544	2.8563	2.65567	0.737471	0.725742	0.45214	0.402726	0.435733
chr1:64950000-65000000	-0.151216	CACHD1	1.55266	1.77468	2.15943	2.00005	0.683549	0.665448	0.530125	0.509808	0.440508
chr1:65000000-65050000	-0.165792	CACHD1	1.55266	1.77468	2.15943	2.00005	0.68057	0.661493	0.507591	0.483213	0.418305
chr1:65050000-65100000	-0.174992	CACHD1	1.55266	1.77468	2.15943	2.00005	0.686249	0.661145	0.497567	0.474327	0.405662
chr1:65100000-65150000	-0.181574	CACHD1	1.55266	1.77468	2.15943	2.00005	0.693817	0.662729	0.492343	0.473342	0.396103
chr1:65150000-65200000	-0.185294	CACHD1	1.55266	1.77468	2.15943	2.00005	0.702971	0.66898	0.488914	0.479794	0.390194
chr1:65400000-65450000	-0.166938	RP11-182I10.3	3.90956	4.11489	4.44438	4.48545	0.732346	0.691887	0.490817	0.540159	0.402666
chr1:65650000-65700000	-0.15887	AK4	2.07598	2.56274	2.56988	1.96172	0.729198	0.699327	0.479922	0.601494	0.353064
chr1:66350000-66400000	-0.14347	PDE4B	4.00963	4.18957	5.34286	4.35047	0.777562	0.647401	0.328336	0.434043	0.447883
chr1:66400000-66450000	-0.164151	PDE4B	4.00963	4.18957	5.34286	4.35047	0.779974	0.658649	0.339827	0.411639	0.445692
chr1:66550000-66600000	-0.186122	PDE4B	4.00963	4.18957	5.34286	4.35047	0.812408	0.641407	0.41592	0.4073	0.466947
chr1:66600000-66650000	-0.170232	PDE4B	4.00963	4.18957	5.34286	4.35047	0.815573	0.635477	0.441983	0.432625	0.488933
chr1:78300000-78350000	0.150742	NEXN-AS1	-2.60087	-3.36053	-3.68612	-2.69055	0.565788	0.526067	0.790261	0.787839	0.768388
chr1:78400000-78450000	0.145506	NEXN	-4.21411	-3.94394	-4.12877	-3.82018	0.557701	0.543315	0.801323	0.805717	0.753521
chr1:85600000-85650000	0.245855	SYDE2	-4.85218	-5.89088	-5.96319	-4.99642	0.472196	0.389939	0.707735	0.758621	0.779669
chr1:85650000-85700000	0.255038	SYDE2	-4.85218	-5.89088	-5.96319	-4.99642	0.501339	0.40597	0.732172	0.79919	0.803872
chr10:11350000-11400000	-0.163852	CELF2-AS1	2.1847	2.02549	1.66426	2.40208	0.624347	0.591715	0.588407	0.38151	0.493766
chr10:115300000-115350000	-0.155056	NRAP	-4.47153	-7.27646	-5.04924	-5.17903	0.719742	0.743209	0.280046	0.343242	0.508645
chr10:115350000-115400000	-0.141928	NRAP	-4.47153	-7.27646	-5.04924	-5.17903	0.697564	0.735505	0.275551	0.355142	0.500082
chr10:122100000-122150000	0.150757	RP11-572P18.1	-1.50941	-1.33906	-1.48827	-1.6302	0.285727	0.360445	0.346095	0.479222	0.483803
chr10:28300000-28350000	0.205861	MPP7	-4.08991	-4.64176	-4.8132	-4.99006	0.246081	0.26651	0.32101	0.444624	0.522831
chr10:28350000-28400000	0.205608	MPP7	-4.08991	-4.64176	-4.8132	-4.99006	0.247547	0.279255	0.321028	0.452141	0.524293
chr10:28400000-28450000	0.189419	MPP7	-4.08991	-4.64176	-4.8132	-4.99006	0.253264	0.29841	0.32308	0.448649	0.51336
chr10:28450000-28500000	0.165002	MPP7	-4.08991	-4.64176	-4.8132	-4.99006	0.263697	0.32423	0.323402	0.442476	0.495081
chr10:3150000-3200000	0.174727	PITRM1	-1.21031	-1.18045	-1.26169	-1.24834	0.389956	0.485768	0.530201	0.65557	0.631168
chr10:3200000-3250000	0.142709	PITRM1	-1.21031	-1.18045	-1.26169	-1.24834	0.410282	0.504747	0.544224	0.639987	0.618266
chr10:60300000-60350000	0.251259	BICC1	-3.71963	-3.54899	-3.90764	-3.98737	0.506137	0.266703	0.57909	0.737811	0.665994
chr10:60350000-60400000	0.214844	BICC1	-3.71963	-3.54899	-3.90764	-3.98737	0.523091	0.26285	0.56245	0.68668	0.641934
chr10:60400000-60450000	0.182896	BICC1	-3.71963	-3.54899	-3.90764	-3.98737	0.551793	0.267425	0.553481	0.648806	0.632118
chr10:60450000-60500000	0.155763	BICC1	-3.71963	-3.54899	-3.90764	-3.98737	0.585136	0.276428	0.5489	0.620533	0.631303
chr10:60500000-60550000	0.145157	BICC1	-3.71963	-3.54899	-3.90764	-3.98737	0.625664	0.291773	0.54945	0.621667	0.646571
chr10:60550000-60600000	0.142105	BICC1	-3.71963	-3.54899	-3.90764	-3.98737	0.658041	0.307422	0.554083	0.629161	0.668081
chr10:63650000-63700000	0.161971	ARID5B	-1.83183	-1.83955	-1.5406	-1.74596	0.530876	0.578561	0.651448	0.72846	0.769406
chr10:63700000-63750000	0.15668	ARID5B	-1.83183	-1.83955	-1.5406	-1.74596	0.526036	0.585652	0.653845	0.731905	0.758476
chr10:63750000-63800000	0.15281	ARID5B	-1.83183	-1.83955	-1.5406	-1.74596	0.524087	0.593222	0.65424	0.737472	0.749181
chr10:63800000-63850000	0.154685	ARID5B	-1.83183	-1.83955	-1.5406	-1.74596	0.536341	0.604017	0.655476	0.753885	0.752707
chr10:63850000-63900000	0.159901	ARID5B	-1.83183	-1.83955	-1.5406	-1.74596	0.55062	0.609529	0.656571	0.774653	0.756296
chr10:68650000-68700000	-0.152705	CTNNA3	6.8761	6.97972	8.32811	7.53204	0.562937	0.378571	0.272841	0.277007	0.227149
chr10:68700000-68750000	-0.172092	CTNNA3	6.8761	6.97972	8.32811	7.53204	0.569972	0.387265	0.279809	0.259064	0.22145
chr10:68750000-68800000	-0.182675	CTNNA3	6.8761	6.97972	8.32811	7.53204	0.574499	0.397807	0.283457	0.253452	0.218373
chr10:68850000-68900000	-0.200863	CTNNA3	6.8761	6.97972	8.32811	7.53204	0.578346	0.415887	0.282663	0.238448	0.211092
chr10:68900000-68950000	-0.20836	CTNNA3	6.8761	6.97972	8.32811	7.53204	0.577207	0.419529	0.278807	0.226883	0.206759
chr10:68950000-69000000	-0.209615	CTNNA3	6.8761	6.97972	8.32811	7.53204	0.576324	0.419484	0.280252	0.222296	0.209182
chr10:69000000-69050000	-0.204047	CTNNA3	6.8761	6.97972	8.32811	7.53204	0.577202	0.414358	0.286378	0.225068	0.218795
chr10:69050000-69100000	-0.194139	CTNNA3	6.8761	6.97972	8.32811	7.53204	0.580077	0.407437	0.295756	0.233584	0.23365
chr10:69100000-69150000	-0.181556	CTNNA3	6.8761	6.97972	8.32811	7.53204	0.585254	0.405328	0.311386	0.25008	0.254787
chr10:69150000-69200000	-0.165461	CTNNA3	6.8761	6.97972	8.32811	7.53204	0.593224	0.409686	0.334487	0.276039	0.284638
chr10:69200000-69250000	-0.146359	CTNNA3	6.8761	6.97972	8.32811	7.53204	0.601605	0.418761	0.363465	0.309236	0.3206
chr10:86100000-86150000	0.149627	CCSER2	-1.3223	-1.23081	-1.06502	-1.22624	0.48218	0.530461	0.268074	0.554692	0.598371
chr10:86150000-86200000	0.16671	CCSER2	-1.3223	-1.23081	-1.06502	-1.22624	0.463454	0.515259	0.277168	0.581315	0.589359
chr10:86200000-86250000	0.174488	CCSER2	-1.3223	-1.23081	-1.06502	-1.22624	0.444096	0.484626	0.280386	0.590382	0.564666
chr10:86250000-86300000	0.168242	CCSER2	-1.3223	-1.23081	-1.06502	-1.22624	0.430086	0.45462	0.273262	0.572628	0.535835
chr10:92650000-92700000	0.188166	ANKRD1	-13.5788	-12.9743	-11.4837	-11.9367	0.439357	0.478705	0.445301	0.659645	0.625596
chr10:97450000-97500000	-0.201654	ENTPD1	1.18437	1.1873	1.43869	1.03491	0.792453	0.751967	0.496206	0.434125	0.522983
chr10:97500000-97550000	-0.220971	ENTPD1	1.18437	1.1873	1.43869	1.03491	0.781903	0.749832	0.465274	0.405453	0.483945
chr10:97550000-97600000	-0.2392	ENTPD1	1.18437	1.1873	1.43869	1.03491	0.770038	0.748363	0.439017	0.377528	0.449017
chr10:97600000-97650000	-0.254336	ENTPD1	1.18437	1.1873	1.43869	1.03491	0.75747	0.747687	0.414056	0.349437	0.421365
chr10:98100000-98150000	-0.181708	TLL2	-4.44082	-4.37726	-4.80713	-4.74598	0.572187	0.7619	0.287883	0.3072	0.410698
chr10:98150000-98200000	-0.159299	TLL2	-4.44082	-4.37726	-4.80713	-4.74598	0.566993	0.753679	0.292715	0.325836	0.431158
chr11:102200000-102250000	0.24929	BIRC2	-1.28999	-1.1196	-1.12552	-1.24337	0.44596	0.501581	0.620143	0.766359	0.777344
chr11:103500000-103550000	0.2848	RP11-563P16.1	-5.28063	-5.17992	-6.66165	-5.39803	0.341847	0.364287	0.420301	0.596748	0.723809
chr11:103550000-103600000	0.270039	RP11-563P16.1	-5.28063	-5.17992	-6.66165	-5.39803	0.336402	0.363158	0.394813	0.559364	0.710296
chr11:103650000-103700000	0.226149	RP11-563P16.1	-5.28063	-5.17992	-6.66165	-5.39803	0.324606	0.359539	0.335424	0.466083	0.665929
chr11:103700000-103750000	0.212192	RP11-563P16.1	-5.28063	-5.17992	-6.66165	-5.39803	0.315896	0.349814	0.311244	0.434777	0.640909
chr11:103800000-103850000	0.189109	PDGFD	-3.20757	-3.70968	-3.92895	-3.05302	0.297122	0.32302	0.271054	0.38871	0.583639
chr11:103850000-103900000	0.171708	PDGFD	-3.20757	-3.70968	-3.92895	-3.05302	0.291086	0.313027	0.260254	0.372144	0.547516
chr11:103900000-103950000	0.148573	PDGFD	-3.20757	-3.70968	-3.92895	-3.05302	0.290165	0.307977	0.252881	0.356068	0.508427
chr11:114250000-114300000	0.242559	RBM7	-1.13348	-1.11294	-1.15317	-1.14496	0.387503	0.479468	0.239089	0.586329	0.636163
chr11:114300000-114350000	0.214512	REXO2	-2.11951	-1.79043	-2.00608	-1.83784	0.3554	0.447274	0.243474	0.529473	0.596983
chr11:120700000-120750000	-0.151321	RP11-640N11.2	4.13588	6.66495	4.74439	4.34299	0.453567	0.594837	0.341624	0.231141	0.392901
chr11:120750000-120800000	-0.149212	RP11-640N11.2	4.13588	6.66495	4.74439	4.34299	0.450685	0.595144	0.341851	0.231054	0.395642
chr11:134150000-134200000	-0.144792	GLB1L3	6.35528	5.93924	6.68907	6.03846	0.694842	0.439812	0.323623	0.277859	0.404741
chr11:134250000-134300000	-0.148869	B3GAT1	4.68942	4.17851	4.18763	4.03109	0.622016	0.40214	0.290888	0.238734	0.340223
chr11:14600000-14650000	0.145262	Hsap38.chr11.14596013.14597254.-	5.40494	5.20702	5.31557	5.54411	0.512464	0.394338	0.785464	0.723964	0.694737
chr11:18700000-18750000	-0.156667	PTPN5	7.45969	8.07272	9.85798	8.31153	0.540474	0.759086	0.676085	0.461198	0.542564
chr11:18750000-18800000	-0.181786	PTPN5	7.45969	8.07272	9.85798	8.31153	0.5534	0.752796	0.679294	0.432792	0.527296
chr11:18800000-18850000	-0.209244	PTPN5	7.45969	8.07272	9.85798	8.31153	0.577171	0.746667	0.6993	0.419856	0.510416
chr11:19200000-19250000	-0.227308	E2F8	2.49337	2.23665	1.4026	1.55824	0.836567	0.793826	0.828583	0.571928	0.612773
chr11:19250000-19300000	-0.241434	E2F8	2.49337	2.23665	1.4026	1.55824	0.840389	0.790617	0.835324	0.56451	0.596841
chr11:69050000-69100000	0.170895	MYEOV	-3.25679	-3.41465	-3.58148	-2.97063	0.570104	0.464171	0.688896	0.735339	0.755231
chr11:69100000-69150000	0.199524	MYEOV	-3.25679	-3.41465	-3.58148	-2.97063	0.568333	0.43678	0.657299	0.752884	0.754438
chr11:69150000-69200000	0.215282	MYEOV	-3.25679	-3.41465	-3.58148	-2.97063	0.560654	0.415938	0.636347	0.75456	0.751298
chr11:69450000-69500000	0.207671	CCND1	-2.1717	-1.89848	-2.18173	-2.29824	0.464297	0.381731	0.534263	0.652402	0.683134
chr11:70200000-70250000	0.231458	CTTN	-1.34488	-1.20725	-1.29298	-1.20939	0.360821	0.400717	0.558991	0.672321	0.670948
chr11:70250000-70300000	0.204671	CTTN	-1.34488	-1.20725	-1.29298	-1.20939	0.354011	0.403315	0.520307	0.633477	0.62762
chr11:83750000-83800000	-0.143236	DLG2	2.4142	2.32901	2.03589	2.10477	0.337826	0.564068	0.251575	0.215809	0.266699
chr11:83800000-83850000	-0.145708	DLG2	2.4142	2.32901	2.03589	2.10477	0.344819	0.572222	0.247983	0.220361	0.264907
chr11:83850000-83900000	-0.146345	DLG2	2.4142	2.32901	2.03589	2.10477	0.35369	0.580074	0.243827	0.225515	0.266856
chr11:83900000-83950000	-0.143514	DLG2	2.4142	2.32901	2.03589	2.10477	0.358605	0.585628	0.240966	0.225898	0.277208
chr11:92050000-92100000	-0.158761	PGAM1P9	3.20464	5.48976	8.12754	5.17856	0.635528	0.541417	0.240061	0.327188	0.299959
chr11:92100000-92150000	-0.151409	PGAM1P9	3.20464	5.48976	8.12754	5.17856	0.62338	0.518983	0.238111	0.317067	0.300432
chr12:101100000-101150000	-0.19103	ANO4	-3.14242	-3.4631	-3.30758	-3.30534	0.47703	0.661755	0.657754	0.342648	0.472985
chr12:101150000-101200000	-0.175662	ANO4	-3.14242	-3.4631	-3.30758	-3.30534	0.45926	0.629302	0.671603	0.333615	0.488503
chr12:101200000-101250000	-0.158395	ANO4	-3.14242	-3.4631	-3.30758	-3.30534	0.438583	0.591177	0.682311	0.335702	0.488889
chr12:102150000-102200000	0.158643	GNPTAB	-1.72129	-1.8298	-1.47235	-1.38378	0.273648	0.275001	0.378492	0.463725	0.471656
chr12:102200000-102250000	0.184595	GNPTAB	-1.72129	-1.8298	-1.47235	-1.38378	0.266739	0.276381	0.367177	0.487589	0.488465
chr12:102250000-102300000	0.194638	DRAM1	-2.15035	-2.09208	-2.43159	-2.03758	0.262041	0.274098	0.351407	0.488429	0.492545
chr12:102300000-102350000	0.195665	DRAM1	-2.15035	-2.09208	-2.43159	-2.03758	0.257873	0.269313	0.335016	0.476786	0.489344
chr12:102350000-102400000	0.193596	DRAM1	-2.15035	-2.09208	-2.43159	-2.03758	0.252919	0.263368	0.320816	0.462162	0.483099
chr12:102400000-102450000	0.190168	DRAM1	-2.15035	-2.09208	-2.43159	-2.03758	0.2458	0.255994	0.311773	0.448578	0.474137
chr12:102750000-102800000	0.166417	IGF1	-10.6163	-7.74555	-9.25888	-7.93995	0.207091	0.227421	0.251624	0.300276	0.489982
chr12:102800000-102850000	0.164275	IGF1	-10.6163	-7.74555	-9.25888	-7.93995	0.206756	0.225726	0.244074	0.290955	0.488632
chr12:102850000-102900000	0.157817	IGF1	-10.6163	-7.74555	-9.25888	-7.93995	0.209531	0.224864	0.239243	0.283472	0.481253
chr12:104200000-104250000	0.153893	NT5DC3	-2.23032	-2.51906	-3.14024	-2.92968	0.624653	0.603133	0.684257	0.820736	0.761745
chr12:105000000-105050000	-0.145735	CHST11	3.14373	3.17696	3.55821	3.33548	0.751771	0.764713	0.654339	0.487417	0.668329
chr12:106950000-107000000	-0.229802	RFX4	6.58756	6.39894	7.15992	6.76836	0.802742	0.777802	0.498873	0.436319	0.490354
chr12:107000000-107050000	-0.228314	RFX4	6.58756	6.39894	7.15992	6.76836	0.801064	0.772274	0.518384	0.442901	0.494952
chr12:107050000-107100000	-0.223189	RFX4	6.58756	6.39894	7.15992	6.76836	0.794715	0.76224	0.542638	0.449426	0.503924
chr12:107100000-107150000	-0.21622	RFX4	6.58756	6.39894	7.15992	6.76836	0.787321	0.752884	0.569559	0.457931	0.516137
chr12:107150000-107200000	-0.20673	RFX4	6.58756	6.39894	7.15992	6.76836	0.778585	0.748378	0.602134	0.471831	0.534106
chr12:113050000-113100000	-0.160519	RPH3A	13.8026	12.5742	13.7157	12.0389	0.766121	0.798912	0.700497	0.583613	0.605702
chr12:113100000-113150000	-0.206585	RPH3A	13.8026	12.5742	13.7157	12.0389	0.754023	0.802395	0.702585	0.529806	0.563027
chr12:113150000-113200000	-0.245062	RPH3A	13.8026	12.5742	13.7157	12.0389	0.747908	0.805129	0.714208	0.491803	0.529569
chr12:113200000-113250000	-0.275018	RPH3A	13.8026	12.5742	13.7157	12.0389	0.746754	0.806688	0.731339	0.467769	0.505382
chr12:113250000-113300000	-0.288173	RPH3A	13.8026	12.5742	13.7157	12.0389	0.750969	0.806515	0.747645	0.464375	0.49603
chr12:113400000-113450000	-0.231444	OAS3	3.66107	3.63141	3.22395	2.9958	0.787242	0.799429	0.792523	0.57169	0.551551
chr12:113450000-113500000	-0.195719	DTX1	3.42867	4.25705	4.7818	5.12732	0.788875	0.798028	0.801011	0.618195	0.582311
chr12:114100000-114150000	-0.184119	RP11-438N16.1	6.35243	7.69582	10.2382	5.93146	0.607202	0.627688	0.563878	0.369446	0.461495
chr12:114150000-114200000	-0.170448	RP11-438N16.1	6.35243	7.69582	10.2382	5.93146	0.570457	0.60576	0.528981	0.347921	0.447981
chr12:114200000-114250000	-0.166026	RP11-438N16.1	6.35243	7.69582	10.2382	5.93146	0.536981	0.589713	0.498874	0.325665	0.425995
chr12:118450000-118500000	0.151093	WSB2	-1.19082	-1.33974	-1.38081	-1.18778	0.436076	0.359348	0.479939	0.580963	0.571464
chr12:118500000-118550000	0.160363	WSB2	-1.19082	-1.33974	-1.38081	-1.18778	0.447696	0.362645	0.478138	0.602813	0.576899
chr12:118550000-118600000	0.16505	PEBP1	-1.39373	-1.42075	-1.49055	-1.47035	0.455267	0.365268	0.469899	0.616113	0.574276
chr12:15250000-15300000	-0.225553	RERG	4.80106	4.48002	5.29383	5.57558	0.671291	0.659619	0.416126	0.387849	0.325735
chr12:15300000-15350000	-0.205512	RERG	4.80106	4.48002	5.29383	5.57558	0.692043	0.678885	0.407488	0.421397	0.353189
chr12:15350000-15400000	-0.176809	RERG	4.80106	4.48002	5.29383	5.57558	0.707351	0.694482	0.40568	0.463802	0.38759
chr12:15400000-15450000	-0.144718	RERG	4.80106	4.48002	5.29383	5.57558	0.720808	0.703153	0.40601	0.507794	0.42275
chr12:31050000-31100000	-0.204312	TSPAN11	3.39686	3.69743	3.30797	3.04572	0.658028	0.700925	0.689146	0.497486	0.45929
chr12:31150000-31200000	-0.230432	RP11-551L14.4	4.73034	6.28694	5.75964	3.23224	0.677202	0.7132	0.669892	0.473955	0.438711
chr12:31250000-31300000	-0.219599	RP11-551L14.1	5.86407	5.07536	5.92529	5.36047	0.697386	0.721414	0.646852	0.485198	0.452705
chr12:31300000-31350000	-0.212949	RP11-551L14.1	5.86407	5.07536	5.92529	5.36047	0.712843	0.726269	0.643982	0.49257	0.470261
chr12:31350000-31400000	-0.197911	RP11-551L14.1	5.86407	5.07536	5.92529	5.36047	0.726157	0.735367	0.645142	0.509511	0.499111
chr12:31450000-31500000	-0.163402	AC024940.1	1.10297	1.26178	1.18211	1.15231	0.744974	0.744027	0.642712	0.546229	0.548108
chr12:39650000-39700000	-0.194085	KIF21A	2.84048	2.64984	2.66184	2.19445	0.514691	0.540987	0.294829	0.247771	0.264397
chr12:39700000-39750000	-0.201607	KIF21A	2.84048	2.64984	2.66184	2.19445	0.547391	0.577814	0.30424	0.267059	0.282691
chr12:39750000-39800000	-0.208956	KIF21A	2.84048	2.64984	2.66184	2.19445	0.580303	0.613928	0.313253	0.288241	0.298836
chr12:39800000-39850000	-0.216986	KIF21A	2.84048	2.64984	2.66184	2.19445	0.602526	0.640843	0.323729	0.301579	0.309181
chr12:40100000-40150000	-0.238223	SLC2A13	1.86209	2.36296	2.88052	2.58223	0.570922	0.592211	0.345306	0.260054	0.269127
chr12:40150000-40200000	-0.231858	SLC2A13	1.86209	2.36296	2.88052	2.58223	0.546699	0.570097	0.335274	0.250814	0.253518
chr12:40200000-40250000	-0.223539	SLC2A13	1.86209	2.36296	2.88052	2.58223	0.520773	0.542048	0.320699	0.237526	0.237743
chr12:40250000-40300000	-0.207777	SLC2A13	1.86209	2.36296	2.88052	2.58223	0.497052	0.505706	0.311787	0.230354	0.230455
chr12:40300000-40350000	-0.192872	SLC2A13	1.86209	2.36296	2.88052	2.58223	0.478947	0.47591	0.306654	0.226816	0.228448
chr12:40350000-40400000	-0.187586	SLC2A13	1.86209	2.36296	2.88052	2.58223	0.473598	0.467504	0.311542	0.228177	0.231747
chr12:40400000-40450000	-0.185854	SLC2A13	1.86209	2.36296	2.88052	2.58223	0.472847	0.468486	0.319159	0.232025	0.236595
chr12:40450000-40500000	-0.191431	SLC2A13	1.86209	2.36296	2.88052	2.58223	0.478587	0.48487	0.325816	0.236828	0.239827
chr12:43700000-43750000	0.144662	ADAMTS20	4.62636	4.19204	3.96734	4.77599	0.285729	0.402089	0.433301	0.60265	0.434087
chr12:47450000-47500000	0.194492	AMIGO2	-3.83574	-3.69839	-3.6536	-3.90751	0.322227	0.443496	0.509621	0.644958	0.594255
chr12:65700000-65750000	0.370586	MSRB3	-5.01663	-4.59492	-4.14448	-4.4002	0.281923	0.234422	0.662427	0.772686	0.754334
chr12:65750000-65800000	0.377962	MSRB3	-5.01663	-4.59492	-4.14448	-4.4002	0.277905	0.228249	0.73573	0.802387	0.781461
chr12:65800000-65850000	0.38028	MSRB3	-5.01663	-4.59492	-4.14448	-4.4002	0.28327	0.225156	0.793303	0.829537	0.798842
chr12:65850000-65900000	0.377919	MSRB3	-5.01663	-4.59492	-4.14448	-4.4002	0.298839	0.225007	0.817574	0.847265	0.802854
chr12:66500000-66550000	0.176914	LLPH	-1.26888	-1.05667	-1.13075	-1.32092	0.452826	0.402118	0.747077	0.7673	0.654543
chr12:69000000-69050000	0.186416	RAP1B	-1.5004	-1.55165	-1.40178	-1.37919	0.535731	0.408139	0.561221	0.704542	0.671686
chr12:69050000-69100000	0.20176	RAP1B	-1.5004	-1.55165	-1.40178	-1.37919	0.542786	0.403244	0.563021	0.719563	0.689991
chr12:69200000-69250000	0.207617	MDM2	-1.34947	-1.20013	-1.19233	-1.28658	0.560183	0.38904	0.563107	0.714678	0.708776
chr12:79900000-79950000	0.247254	RP11-359M6.1	-3.44332	-4.80466	-2.58451	-2.46838	0.477402	0.454528	0.611777	0.764613	0.759034
chr12:80150000-80200000	0.232607	PPP1R12A	-1.54741	-1.61228	-1.60784	-1.64106	0.504036	0.433863	0.641881	0.75449	0.763911
chr12:80200000-80250000	0.211809	PPP1R12A	-1.54741	-1.61228	-1.60784	-1.64106	0.504931	0.443297	0.641887	0.724806	0.758888
chr12:80250000-80300000	0.181179	PPP1R12A	-1.54741	-1.61228	-1.60784	-1.64106	0.504751	0.467442	0.637698	0.684468	0.751151
chr12:80300000-80350000	0.154533	PPP1R12A	-1.54741	-1.61228	-1.60784	-1.64106	0.502493	0.487455	0.632372	0.647704	0.742908
chr12:89700000-89750000	-0.247185	DUSP6	2.73355	3.0776	3.222	2.99663	0.781649	0.788215	0.764115	0.484598	0.577017
chr12:90100000-90150000	-0.227545	LINC00936	2.30416	2.58376	2.68631	3.2807	0.605129	0.703931	0.572551	0.363264	0.436053
chr12:9150000-9200000	-0.142488	KLRG1	2.84454	2.62583	3.01778	2.66988	0.543242	0.504457	0.301899	0.267672	0.347084
chr12:9200000-9250000	-0.161141	LINC00612	3.04648	7.46289	4.33133	5.15577	0.562295	0.529721	0.298509	0.259672	0.345064
chr12:9300000-9350000	-0.172644	PZP	3.96673	6.87111	6.68799	3.51461	0.596155	0.570554	0.312829	0.269416	0.371654
chr12:95600000-95650000	0.191166	VEZT	-1.36288	-1.44285	-1.2791	-1.27787	0.432277	0.578671	0.595096	0.726526	0.726502
chr12:95650000-95700000	0.202187	VEZT	-1.36288	-1.44285	-1.2791	-1.27787	0.437772	0.597124	0.607573	0.747705	0.751649
chr12:96050000-96100000	0.246901	NTN4	-5.33212	-4.36202	-4.30901	-4.74259	0.326587	0.439308	0.569264	0.686486	0.697421
chr12:96100000-96150000	0.257596	NTN4	-5.33212	-4.36202	-4.30901	-4.74259	0.312911	0.403508	0.578032	0.687057	0.691103
chr12:96150000-96200000	0.259307	NTN4	-5.33212	-4.36202	-4.30901	-4.74259	0.304793	0.376462	0.600828	0.684939	0.688397
chr12:96350000-96400000	0.232147	LTA4H	-1.20061	-1.21911	-1.01468	-1.06291	0.292543	0.356965	0.714596	0.6754	0.698296
chr12:96400000-96450000	0.231219	LTA4H	-1.20061	-1.21911	-1.01468	-1.06291	0.299105	0.367497	0.742077	0.689741	0.711815
chr12:98850000-98900000	0.143076	SLC9A7P1	-8.82203	-5.94637	-4.23054	-6.64438	0.623105	0.507341	0.551336	0.699265	0.708075
chr12:98950000-99000000	0.150323	SLC25A3	-1.20742	-1.24235	-1.16277	-1.18029	0.639208	0.531389	0.565607	0.732309	0.725805
chr12:99000000-99050000	0.14266	IKBIP	-1.84542	-2.00986	-1.79855	-1.86731	0.63661	0.537701	0.566819	0.72243	0.723643
chr13:107100000-107150000	0.173545	EFNB2	-2.18565	-2.40468	-2.49425	-2.50629	0.352927	0.661466	0.392542	0.608275	0.676771
chr13:109200000-109250000	-0.189328	MYO16	3.96534	4.18878	4.08033	4.25032	0.632375	0.63177	0.27295	0.339136	0.306939
chr13:109250000-109300000	-0.169238	MYO16	3.96534	4.18878	4.08033	4.25032	0.61514	0.614056	0.264253	0.341821	0.315335
chr13:109300000-109350000	-0.144579	MYO16	3.96534	4.18878	4.08033	4.25032	0.597259	0.597436	0.25748	0.347965	0.330994
chr13:109700000-109750000	0.14234	MYO16	3.96534	4.18878	4.08033	4.25032	0.54301	0.52077	0.293729	0.570369	0.619318
chr13:109750000-109800000	0.165983	MYO16	3.96534	4.18878	4.08033	4.25032	0.557469	0.528327	0.294876	0.599006	0.653408
chr13:109800000-109850000	0.186588	MYO16	3.96534	4.18878	4.08033	4.25032	0.568045	0.533953	0.295804	0.624058	0.680986
chr13:109850000-109900000	0.202755	MYO16	3.96534	4.18878	4.08033	4.25032	0.576905	0.538081	0.29578	0.644395	0.701625
chr13:113500000-113550000	-0.152402	MCF2L	4.56333	3.75061	3.63003	3.74857	0.6964	0.674867	0.502912	0.412752	0.531897
chr13:114500000-114550000	0.160678	GAS6	-3.96935	-3.94704	-3.91283	-3.90024	0.581049	0.55149	0.642589	0.794092	0.710682
chr13:114700000-114750000	0.160734	RASA3	-1.167	-1.17972	-1.28703	-1.28219	0.55009	0.506142	0.608907	0.750269	0.681292
chr13:115050000-115100000	0.142724	LINC01054	2.01592	1.67404	2.68095	2.70335	0.638187	0.57206	0.636498	0.770851	0.745761
chr13:39250000-39300000	-0.241554	FREM2	5.33878	4.55698	3.99098	3.71428	0.638778	0.681359	0.255968	0.241046	0.326582
chr13:39300000-39350000	-0.246558	FREM2	5.33878	4.55698	3.99098	3.71428	0.658514	0.684017	0.26213	0.248447	0.32821
chr13:39350000-39400000	-0.248878	FREM2	5.33878	4.55698	3.99098	3.71428	0.678545	0.688722	0.269811	0.261286	0.332343
chr13:39400000-39450000	-0.251239	FREM2	5.33878	4.55698	3.99098	3.71428	0.706215	0.70104	0.278775	0.281226	0.340315
chr13:39450000-39500000	-0.251226	FREM2	5.33878	4.55698	3.99098	3.71428	0.73136	0.713024	0.288631	0.303231	0.34966
chr13:43750000-43800000	-0.168744	ENOX1	2.53433	2.591	3.14865	2.49537	0.696057	0.719707	0.769251	0.653469	0.46572
chr13:43800000-43850000	-0.169848	ENOX1	2.53433	2.591	3.14865	2.49537	0.694086	0.709312	0.765336	0.625832	0.480295
chr13:43850000-43900000	-0.169783	ENOX1	2.53433	2.591	3.14865	2.49537	0.687656	0.694181	0.75873	0.598315	0.489164
chr13:43900000-43950000	-0.177916	ENOX1	2.53433	2.591	3.14865	2.49537	0.677776	0.676596	0.750307	0.571865	0.475423
chr13:43950000-44000000	-0.189439	ENOX1	2.53433	2.591	3.14865	2.49537	0.665819	0.658787	0.741146	0.54498	0.45331
chr13:44000000-44050000	-0.207067	ENOX1	2.53433	2.591	3.14865	2.49537	0.655479	0.649102	0.732532	0.516805	0.427137
chr13:44050000-44100000	-0.223558	ENOX1	2.53433	2.591	3.14865	2.49537	0.644707	0.642277	0.725967	0.492274	0.402577
chr13:44150000-44200000	-0.227321	ENOX1	2.53433	2.591	3.14865	2.49537	0.622729	0.632253	0.724529	0.480137	0.384894
chr13:44200000-44250000	-0.217884	ENOX1	2.53433	2.591	3.14865	2.49537	0.619277	0.633553	0.730168	0.498866	0.387365
chr13:44250000-44300000	-0.201638	ENOX1	2.53433	2.591	3.14865	2.49537	0.622119	0.644354	0.734889	0.532705	0.398262
chr13:44300000-44350000	-0.182928	ENOX1	2.53433	2.591	3.14865	2.49537	0.626677	0.660206	0.740058	0.568722	0.416717
chr13:44350000-44400000	-0.165209	ENOX1	2.53433	2.591	3.14865	2.49537	0.627312	0.68056	0.741788	0.590381	0.445642
chr13:46750000-46800000	-0.231767	LRRC63	3.72413	3.80792	4.36871	6.48154	0.652558	0.720866	0.582974	0.416185	0.424545
chr13:46800000-46850000	-0.250604	LRRC63	3.72413	3.80792	4.36871	6.48154	0.681587	0.743768	0.619627	0.443553	0.41856
chr13:46850000-46900000	-0.26258	LRRC63	3.72413	3.80792	4.36871	6.48154	0.705559	0.765137	0.654507	0.47348	0.418162
chr13:46900000-46950000	-0.266909	KIAA0226L	4.99695	6.01435	7.43947	9.54335	0.724525	0.785196	0.679263	0.499678	0.425828
chr13:46950000-47000000	-0.260553	KIAA0226L	4.99695	6.01435	7.43947	9.54335	0.740387	0.790737	0.693412	0.519375	0.442542
chr13:47000000-47050000	-0.251345	KIAA0226L	4.99695	6.01435	7.43947	9.54335	0.75247	0.789545	0.701772	0.533661	0.459505
chr13:97850000-97900000	0.209821	MBNL2	-2.02428	-1.89702	-1.81665	-1.92878	0.418361	0.275815	0.581437	0.616934	0.653117
chr13:97900000-97950000	0.203819	MBNL2	-2.02428	-1.89702	-1.81665	-1.92878	0.407228	0.269925	0.567346	0.59615	0.641154
chr13:97950000-98000000	0.191973	MBNL2	-2.02428	-1.89702	-1.81665	-1.92878	0.394124	0.263046	0.548725	0.566031	0.621845
chr13:98000000-98050000	0.176677	MBNL2	-2.02428	-1.89702	-1.81665	-1.92878	0.39351	0.260453	0.531588	0.539564	0.604157
chr14:22800000-22850000	-0.213414	AE000661.37	5.86591	4.88586	6.46744	6.01591	0.83558	0.804821	0.793145	0.612769	0.582767
chr14:24050000-24100000	-0.160772	DHRS2	8.61506	7.22169	7.60789	9.4741	0.770835	0.661829	0.52401	0.469036	0.513869
chr14:24100000-24150000	-0.179732	DHRS2	8.61506	7.22169	7.60789	9.4741	0.774313	0.654892	0.510179	0.436155	0.497303
chr14:29150000-29200000	0.334851	RP11-966I7.1	-8.93181	-7.77067	-9.45253	-9.25586	0.273715	0.268549	0.304812	0.61203	0.622389
chr14:32750000-32800000	-0.14369	AKAP6	3.02324	3.10312	3.57907	3.26256	0.772499	0.748859	0.392961	0.465161	0.523673
chr14:33250000-33300000	-0.140743	AKAP6	3.02324	3.10312	3.57907	3.26256	0.848691	0.755778	0.475918	0.485989	0.619449
chr14:33300000-33350000	-0.150774	AKAP6	3.02324	3.10312	3.57907	3.26256	0.848172	0.746501	0.484676	0.482245	0.602439
chr14:39250000-39300000	0.144983	LINC00639	-6.39638	-6.53265	-5.79435	-6.64757	0.306156	0.302137	0.397526	0.497043	0.463468
chr14:39300000-39350000	0.158263	LINC00639	-6.39638	-6.53265	-5.79435	-6.64757	0.32895	0.326061	0.432793	0.542628	0.499101
chr14:39350000-39400000	0.17669	LINC00639	-6.39638	-6.53265	-5.79435	-6.64757	0.347722	0.351422	0.46273	0.588547	0.539416
chr14:39400000-39450000	0.197416	LINC00639	-6.39638	-6.53265	-5.79435	-6.64757	0.363331	0.377727	0.488528	0.632615	0.581942
chr14:39500000-39550000	0.242179	SEC23A	-1.4491	-1.28212	-1.30674	-1.28584	0.378752	0.444104	0.532169	0.723351	0.664357
chr14:39550000-39600000	0.238985	SEC23A	-1.4491	-1.28212	-1.30674	-1.28584	0.395896	0.487484	0.555674	0.749519	0.68782
chr14:45550000-45600000	0.175482	FKBP3	-1.04858	-1.20457	-1.34668	-1.19042	0.367864	0.307256	0.413944	0.587229	0.489778
chr14:45600000-45650000	0.162488	FKBP3	-1.04858	-1.20457	-1.34668	-1.19042	0.356115	0.304201	0.408464	0.568153	0.469344
chr14:53150000-53200000	0.149932	STYX	-1.03998	-1.18752	-1.21833	-1.20451	0.654967	0.500756	0.665923	0.780688	0.733608
chr14:53200000-53250000	0.149411	STYX	-1.03998	-1.18752	-1.21833	-1.20451	0.680864	0.52282	0.673621	0.798577	0.751781
chr14:59650000-59700000	-0.141313	DAAM1	1.09461	1.46806	2.05258	1.76097	0.805367	0.784828	0.737356	0.634097	0.634977
chr14:59700000-59750000	-0.141439	DAAM1	1.09461	1.46806	2.05258	1.76097	0.806808	0.78985	0.743342	0.640804	0.636318
chr14:59750000-59800000	-0.141854	DAAM1	1.09461	1.46806	2.05258	1.76097	0.802919	0.792369	0.740208	0.641931	0.631358
chr14:59800000-59850000	-0.140085	DAAM1	1.09461	1.46806	2.05258	1.76097	0.793229	0.786277	0.729998	0.641368	0.618131
chr14:72350000-72400000	-0.196158	RGS6	7.92714	7.1075	7.90496	7.47471	0.76907	0.769681	0.474519	0.467779	0.482086
chr14:72500000-72550000	-0.247144	RGS6	7.92714	7.1075	7.90496	7.47471	0.748314	0.764953	0.541431	0.405596	0.469915
chr14:72550000-72600000	-0.241914	RGS6	7.92714	7.1075	7.90496	7.47471	0.746588	0.764591	0.577507	0.420549	0.488079
chr14:72600000-72650000	-0.224865	RGS6	7.92714	7.1075	7.90496	7.47471	0.75124	0.765775	0.619262	0.455757	0.518697
chr14:72650000-72700000	-0.200462	RGS6	7.92714	7.1075	7.90496	7.47471	0.758516	0.767755	0.660699	0.500794	0.556262
chr14:72700000-72750000	-0.168627	RGS6	7.92714	7.1075	7.90496	7.47471	0.770179	0.769014	0.707156	0.557527	0.602785
chr14:80650000-80700000	0.146546	DIO2	-5.00967	-5.01423	-5.65239	-6.03397	0.276349	0.425225	0.231836	0.427472	0.487894
chr14:80700000-80750000	0.158634	DIO2	-5.00967	-5.01423	-5.65239	-6.03397	0.287484	0.446472	0.234144	0.459855	0.502814
chr14:80750000-80800000	0.182141	DIO2	-5.00967	-5.01423	-5.65239	-6.03397	0.303078	0.469831	0.236762	0.502499	0.534898
chr14:80800000-80850000	0.200536	DIO2	-5.00967	-5.01423	-5.65239	-6.03397	0.318714	0.483113	0.238842	0.5344	0.560451
chr14:80850000-80900000	0.202251	DIO2	-5.00967	-5.01423	-5.65239	-6.03397	0.328921	0.466754	0.23924	0.536826	0.55762
chr14:81800000-81850000	-0.216467	Hsap38.chr14.81355702.81356331.-	6.19828	6.70545	7.10558	7.00234	0.705855	0.646685	0.247091	0.245505	0.387982
chr14:88900000-88950000	0.160711	PTPN21	-1.55798	-1.53303	-1.43176	-1.39915	0.535448	0.316235	0.337872	0.580355	0.534104
chr14:88950000-89000000	0.18539	PTPN21	-1.55798	-1.53303	-1.43176	-1.39915	0.543187	0.309107	0.333988	0.607011	0.554624
chr14:89000000-89050000	0.19691	PTPN21	-1.55798	-1.53303	-1.43176	-1.39915	0.552232	0.306251	0.333603	0.61928	0.569264
chr14:89950000-90000000	0.156589	FOXN3	-1.93031	-2.06454	-1.93336	-1.96713	0.677471	0.471229	0.358927	0.641043	0.677219
chr14:90000000-90050000	0.17307	FOXN3	-1.93031	-2.06454	-1.93336	-1.96713	0.697049	0.503948	0.372232	0.674545	0.720415
chr14:90050000-90100000	0.175496	FOXN3	-1.93031	-2.06454	-1.93336	-1.96713	0.712371	0.534649	0.383788	0.690793	0.747403
chr15:28000000-28050000	0.151077	OCA2	-6.6226	-7.44521	-7.72212	-7.8302	0.282818	0.253919	0.231211	0.247984	0.566135
chr15:28050000-28100000	0.154431	OCA2	-6.6226	-7.44521	-7.72212	-7.8302	0.281072	0.249572	0.231177	0.255753	0.56099
chr15:28100000-28150000	0.157143	OCA2	-6.6226	-7.44521	-7.72212	-7.8302	0.282453	0.24613	0.233712	0.268363	0.554121
chr15:28150000-28200000	0.157115	OCA2	-6.6226	-7.44521	-7.72212	-7.8302	0.289479	0.248403	0.240104	0.28821	0.544676
chr15:28200000-28250000	0.155014	OCA2	-6.6226	-7.44521	-7.72212	-7.8302	0.30019	0.255431	0.247571	0.3102	0.53529
chr15:28250000-28300000	0.152991	OCA2	-6.6226	-7.44521	-7.72212	-7.8302	0.311925	0.269769	0.25454	0.33353	0.529942
chr15:28300000-28350000	0.147016	OCA2	-6.6226	-7.44521	-7.72212	-7.8302	0.325628	0.284028	0.262227	0.350973	0.524314
chr15:47600000-47650000	-0.155832	SEMA6D	3.70203	3.48543	3.89028	3.83088	0.597091	0.539098	0.257177	0.337859	0.279387
chr15:47650000-47700000	-0.167118	SEMA6D	3.70203	3.48543	3.89028	3.83088	0.629176	0.56883	0.261353	0.350164	0.288505
chr15:47700000-47750000	-0.182541	SEMA6D	3.70203	3.48543	3.89028	3.83088	0.658915	0.60143	0.269473	0.359128	0.295669
chr15:47750000-47800000	-0.206527	SEMA6D	3.70203	3.48543	3.89028	3.83088	0.683592	0.631251	0.286999	0.355681	0.29916
chr15:47800000-47850000	-0.23268	SEMA6D	3.70203	3.48543	3.89028	3.83088	0.707407	0.659985	0.308356	0.347819	0.303986
chr15:47850000-47900000	-0.260398	SEMA6D	3.70203	3.48543	3.89028	3.83088	0.733855	0.683848	0.332743	0.335841	0.310328
chr15:47900000-47950000	-0.284901	SEMA6D	3.70203	3.48543	3.89028	3.83088	0.759469	0.704925	0.359869	0.326164	0.32021
chr15:47950000-48000000	-0.300985	SEMA6D	3.70203	3.48543	3.89028	3.83088	0.785909	0.724647	0.387536	0.326433	0.336991
chr15:48000000-48050000	-0.310274	SEMA6D	3.70203	3.48543	3.89028	3.83088	0.807842	0.74073	0.417736	0.332462	0.357861
chr15:48050000-48100000	-0.310568	SEMA6D	3.70203	3.48543	3.89028	3.83088	0.818046	0.747339	0.448056	0.340844	0.380315
chr15:61150000-61200000	-0.14133	RORA	3.42164	4.00817	4.98861	4.12967	0.702571	0.66729	0.578014	0.523128	0.492794
chr15:61250000-61300000	-0.15915	RORA	3.42164	4.00817	4.98861	4.12967	0.675752	0.669291	0.509325	0.481946	0.435999
chr15:61300000-61350000	-0.177447	RORA	3.42164	4.00817	4.98861	4.12967	0.673914	0.678818	0.474309	0.454762	0.408372
chr15:61350000-61400000	-0.198883	RORA	3.42164	4.00817	4.98861	4.12967	0.677151	0.691766	0.442531	0.426813	0.383054
chr15:61400000-61450000	-0.22184	RORA	3.42164	4.00817	4.98861	4.12967	0.684331	0.706643	0.421016	0.399726	0.364589
chr15:66250000-66300000	-0.146184	MEGF11	2.39783	2.56286	3.00527	2.86526	0.83244	0.781139	0.685326	0.609951	0.630283
chr15:66300000-66350000	-0.161507	MEGF11	2.39783	2.56286	3.00527	2.86526	0.835419	0.775468	0.670983	0.58113	0.617104
chr15:66350000-66400000	-0.168368	MEGF11	2.39783	2.56286	3.00527	2.86526	0.839569	0.770903	0.660588	0.566068	0.611236
chr15:66400000-66450000	-0.157255	MEGF11	2.39783	2.56286	3.00527	2.86526	0.844646	0.769277	0.661526	0.58206	0.620395
chr15:77950000-78000000	-0.15215	LINGO1	8.43654	8.68616	8.35395	8.4099	0.826705	0.750358	0.632849	0.601147	0.567828
chr15:78000000-78050000	-0.167964	LINGO1	8.43654	8.68616	8.35395	8.4099	0.832407	0.752399	0.613681	0.571133	0.558597
chr15:78050000-78100000	-0.171153	LINGO1	8.43654	8.68616	8.35395	8.4099	0.83575	0.752226	0.591357	0.551802	0.558781
chr16:20850000-20900000	0.140475	AC004381.6	2.47153	1.85868	1.74662	1.9097	0.308572	0.314808	0.458627	0.497715	0.504574
chr16:20900000-20950000	0.144993	DNAH3	2.47941	2.47393	4.24244	4.25179	0.307211	0.325857	0.474048	0.505881	0.522182
chr16:49350000-49400000	-0.145515	RP11-491F9.5	6.61505	7.06948	6.03631	5.94263	0.563637	0.620263	0.279291	0.322016	0.362414
chr16:55500000-55550000	0.247116	LPCAT2	-5.03701	-5.44047	-4.96538	-4.91891	0.360117	0.268867	0.399757	0.581002	0.599057
chr16:55550000-55600000	0.218159	LPCAT2	-5.03701	-5.44047	-4.96538	-4.91891	0.366667	0.280513	0.411427	0.55477	0.587286
chr16:55600000-55650000	0.169994	LPCAT2	-5.03701	-5.44047	-4.96538	-4.91891	0.369633	0.295246	0.417731	0.501299	0.56043
chr16:78300000-78350000	-0.154399	WWOX	1.26913	1.02623	1.1673	1.23269	0.434073	0.58045	0.323402	0.258179	0.324973
chr16:78350000-78400000	-0.171119	WWOX	1.26913	1.02623	1.1673	1.23269	0.449777	0.580255	0.316048	0.244345	0.310804
chr16:78400000-78450000	-0.187242	WWOX	1.26913	1.02623	1.1673	1.23269	0.467717	0.581791	0.310994	0.235558	0.296958
chr16:78450000-78500000	-0.201782	WWOX	1.26913	1.02623	1.1673	1.23269	0.485011	0.586041	0.307738	0.229986	0.285643
chr16:78500000-78550000	-0.213186	WWOX	1.26913	1.02623	1.1673	1.23269	0.499887	0.592038	0.304774	0.226305	0.278455
chr16:78550000-78600000	-0.220715	WWOX	1.26913	1.02623	1.1673	1.23269	0.511491	0.598948	0.300326	0.223189	0.275891
chr16:78600000-78650000	-0.222821	WWOX	1.26913	1.02623	1.1673	1.23269	0.520328	0.604854	0.29272	0.22119	0.278436
chr16:78650000-78700000	-0.222247	WWOX	1.26913	1.02623	1.1673	1.23269	0.528976	0.610412	0.284092	0.220542	0.283952
chr16:78700000-78750000	-0.225457	WWOX	1.26913	1.02623	1.1673	1.23269	0.539814	0.618822	0.280005	0.219492	0.288688
chr16:78750000-78800000	-0.235329	WWOX	1.26913	1.02623	1.1673	1.23269	0.552672	0.632413	0.28454	0.217368	0.291723
chr16:78800000-78850000	-0.247179	WWOX	1.26913	1.02623	1.1673	1.23269	0.564657	0.648874	0.29254	0.214867	0.294822
chr16:78850000-78900000	-0.256865	WWOX	1.26913	1.02623	1.1673	1.23269	0.57413	0.664135	0.297909	0.212284	0.298101
chr16:78900000-78950000	-0.260848	WWOX	1.26913	1.02623	1.1673	1.23269	0.579845	0.67392	0.296018	0.209882	0.301611
chr16:78950000-79000000	-0.259593	WWOX	1.26913	1.02623	1.1673	1.23269	0.583964	0.675812	0.285241	0.206825	0.304002
chr16:79000000-79050000	-0.256885	WWOX	1.26913	1.02623	1.1673	1.23269	0.588289	0.673996	0.27121	0.203545	0.305015
chr16:79050000-79100000	-0.254277	WWOX	1.26913	1.02623	1.1673	1.23269	0.591039	0.67373	0.260215	0.201883	0.306219
chr16:79100000-79150000	-0.251106	WWOX	1.26913	1.02623	1.1673	1.23269	0.589898	0.675956	0.253983	0.20254	0.308473
chr16:79150000-79200000	-0.246	WWOX	1.26913	1.02623	1.1673	1.23269	0.584277	0.677625	0.249544	0.204868	0.310762
chr16:79200000-79250000	-0.239177	WWOX	1.26913	1.02623	1.1673	1.23269	0.574867	0.677496	0.245717	0.208497	0.311869
chr16:79500000-79550000	-0.165781	RP11-467I17.1	5.55637	6.98176	5.96254	7.321	0.492585	0.674991	0.223878	0.274473	0.321599
chr16:86600000-86650000	0.326715	FOXC2	-4.49221	-5.12479	-4.99208	-4.79166	0.305019	0.36953	0.54666	0.766594	0.700975
chr17:12550000-12600000	0.187053	MYOCD	-8.41372	-8.92351	-8.97064	-8.93725	0.251059	0.23763	0.280534	0.445017	0.441904
chr17:12600000-12650000	0.151602	MYOCD	-8.41372	-8.92351	-8.97064	-8.93725	0.261001	0.241969	0.297852	0.411321	0.425764
chr17:33900000-33950000	0.140417	AP2B1	-1.33621	-1.32122	-1.39395	-1.45418	0.710498	0.486677	0.527717	0.699477	0.731285
chr17:33950000-34000000	0.160108	AP2B1	-1.33621	-1.32122	-1.39395	-1.45418	0.719993	0.507842	0.537986	0.733828	0.7636
chr17:34000000-34050000	0.163418	AP2B1	-1.33621	-1.32122	-1.39395	-1.45418	0.7264	0.523491	0.547549	0.745877	0.779252
chr17:34050000-34100000	0.15999	AP2B1	-1.33621	-1.32122	-1.39395	-1.45418	0.728636	0.527614	0.552135	0.742548	0.783023
chr17:46950000-47000000	0.276082	UBE2Z	-1.16669	-1.05321	-1.05139	-1.11265	0.49062	0.442914	0.590309	0.802239	0.76582
chr17:47000000-47050000	0.300679	UBE2Z	-1.16669	-1.05321	-1.05139	-1.11265	0.493276	0.433878	0.570732	0.827049	0.772899
chr17:47250000-47300000	0.222721	Hsap38.chr17.49174794.49175606.-	-5.6222	-7.64529	-4.85723	-7.15441	0.550832	0.445799	0.515542	0.764526	0.68903
chr17:72300000-72350000	-0.151757	KIF19	7.8139	9.87829	9.60497	6.40665	0.56692	0.621883	0.326868	0.274701	0.432233
chr17:77350000-77400000	-0.165127	RBFOX3	2.07678	2.58681	1.91783	2.17678	0.665599	0.651885	0.595848	0.428916	0.516384
chr17:77400000-77450000	-0.181575	RBFOX3	2.07678	2.58681	1.91783	2.17678	0.6657	0.653059	0.57606	0.400643	0.49942
chr17:77450000-77500000	-0.190215	RBFOX3	2.07678	2.58681	1.91783	2.17678	0.67305	0.659893	0.562169	0.387017	0.495961
chr17:77500000-77550000	-0.185924	RBFOX3	2.07678	2.58681	1.91783	2.17678	0.695617	0.680184	0.558535	0.401781	0.515929
chr17:77550000-77600000	-0.158223	RBFOX3	2.07678	2.58681	1.91783	2.17678	0.735926	0.719616	0.577146	0.468484	0.570195
chr18:31150000-31200000	-0.208663	ASXL3	3.67087	4.01816	4.2653	3.92003	0.580173	0.520472	0.375715	0.304906	0.262008
chr18:31200000-31250000	-0.21264	ASXL3	3.67087	4.01816	4.2653	3.92003	0.583347	0.517953	0.371838	0.293443	0.26337
chr18:31250000-31300000	-0.219603	ASXL3	3.67087	4.01816	4.2653	3.92003	0.584196	0.526706	0.365348	0.279367	0.265594
chr18:31300000-31350000	-0.220309	ASXL3	3.67087	4.01816	4.2653	3.92003	0.588109	0.534586	0.364453	0.277456	0.273357
chr18:4150000-4200000	-0.143797	DLGAP1	2.70283	2.62331	2.54325	2.53135	0.499309	0.424417	0.629876	0.318165	0.429976
chr18:4200000-4250000	-0.147019	DLGAP1	2.70283	2.62331	2.54325	2.53135	0.481821	0.402501	0.594317	0.297781	0.39394
chr18:4250000-4300000	-0.14549	DLGAP1	2.70283	2.62331	2.54325	2.53135	0.469474	0.386871	0.555526	0.286515	0.363752
chr18:4300000-4350000	-0.14012	DLGAP1	2.70283	2.62331	2.54325	2.53135	0.467157	0.377773	0.516334	0.287201	0.340069
chr18:43500000-43550000	0.14162	EPG5	-1.29511	-1.21912	-1.10233	-1.32327	0.489811	0.588777	0.766476	0.755849	0.757433
chr18:44250000-44300000	-0.165277	ST8SIA5	6.13976	5.73433	5.96971	5.76856	0.635241	0.624018	0.420087	0.319082	0.469928
chr18:44300000-44350000	-0.162545	ST8SIA5	6.13976	5.73433	5.96971	5.76856	0.63921	0.612761	0.410447	0.318427	0.464763
chr18:44450000-44500000	-0.160651	KATNAL2	3.50429	3.13337	2.76025	3.61174	0.606708	0.529292	0.360064	0.286043	0.39003
chr18:47650000-47700000	-0.149379	MYO5B	3.23627	3.56223	3.55092	3.32236	0.284583	0.648353	0.572178	0.322414	0.382237
chr18:47700000-47750000	-0.170286	MYO5B	3.23627	3.56223	3.55092	3.32236	0.291394	0.655918	0.556031	0.304047	0.357609
chr18:49850000-49900000	-0.191789	DCC	4.75265	4.61174	5.21817	4.68009	0.628485	0.494727	0.258456	0.257358	0.280175
chr18:49900000-49950000	-0.192325	DCC	4.75265	4.61174	5.21817	4.68009	0.624008	0.492598	0.256341	0.251646	0.279002
chr18:49950000-50000000	-0.192477	DCC	4.75265	4.61174	5.21817	4.68009	0.61469	0.481336	0.252517	0.240328	0.273746
chr18:50000000-50050000	-0.19417	DCC	4.75265	4.61174	5.21817	4.68009	0.608179	0.47002	0.250314	0.231255	0.26608
chr18:50050000-50100000	-0.200194	DCC	4.75265	4.61174	5.21817	4.68009	0.612846	0.461183	0.248919	0.227496	0.254082
chr18:50100000-50150000	-0.208178	DCC	4.75265	4.61174	5.21817	4.68009	0.621921	0.45022	0.246898	0.224857	0.238146
chr18:50150000-50200000	-0.209468	DCC	4.75265	4.61174	5.21817	4.68009	0.617359	0.437084	0.246514	0.221328	0.22704
chr18:50200000-50250000	-0.199605	DCC	4.75265	4.61174	5.21817	4.68009	0.589343	0.423524	0.249233	0.215912	0.226277
chr18:50250000-50300000	-0.188708	DCC	4.75265	4.61174	5.21817	4.68009	0.559734	0.41411	0.252587	0.211343	0.228862
chr18:50300000-50350000	-0.184469	DCC	4.75265	4.61174	5.21817	4.68009	0.546939	0.410611	0.254281	0.20938	0.229569
chr18:50350000-50400000	-0.190501	DCC	4.75265	4.61174	5.21817	4.68009	0.560154	0.413596	0.25324	0.210248	0.226743
chr18:50400000-50450000	-0.204345	DCC	4.75265	4.61174	5.21817	4.68009	0.592763	0.42286	0.250188	0.213353	0.221831
chr18:50450000-50500000	-0.218838	DCC	4.75265	4.61174	5.21817	4.68009	0.625652	0.435949	0.246917	0.217894	0.216775
chr18:50500000-50550000	-0.2222	DCC	4.75265	4.61174	5.21817	4.68009	0.631061	0.445529	0.24584	0.222196	0.215023
chr18:50550000-50600000	-0.218737	DCC	4.75265	4.61174	5.21817	4.68009	0.618877	0.451349	0.245825	0.225028	0.214864
chr18:50600000-50650000	-0.218431	DCC	4.75265	4.61174	5.21817	4.68009	0.610776	0.456598	0.24499	0.225309	0.212738
chr18:50650000-50700000	-0.224746	DCC	4.75265	4.61174	5.21817	4.68009	0.612394	0.4627	0.243152	0.221569	0.207768
chr18:50700000-50750000	-0.232226	DCC	4.75265	4.61174	5.21817	4.68009	0.614753	0.468931	0.242221	0.215686	0.203798
chr18:50750000-50800000	-0.237248	DCC	4.75265	4.61174	5.21817	4.68009	0.615703	0.476738	0.243689	0.212248	0.204009
chr18:50800000-50850000	-0.237418	DCC	4.75265	4.61174	5.21817	4.68009	0.613004	0.487641	0.249306	0.214496	0.210636
chr18:50850000-50900000	-0.235263	DCC	4.75265	4.61174	5.21817	4.68009	0.608774	0.499267	0.257608	0.219349	0.220557
chr18:50900000-50950000	-0.234517	DCC	4.75265	4.61174	5.21817	4.68009	0.607746	0.506895	0.264426	0.221993	0.228351
chr18:50950000-51000000	-0.238217	DCC	4.75265	4.61174	5.21817	4.68009	0.615863	0.507505	0.266732	0.220084	0.230215
chr18:51000000-51050000	-0.243623	DCC	4.75265	4.61174	5.21817	4.68009	0.629971	0.503279	0.266742	0.217196	0.228885
chr18:51050000-51100000	-0.245256	DCC	4.75265	4.61174	5.21817	4.68009	0.639875	0.497029	0.266881	0.217106	0.228237
chr18:55200000-55250000	0.240484	FECH	-1.59499	-1.71364	-1.8587	-1.6235	0.508144	0.354862	0.602904	0.751945	0.706297
chr18:55250000-55300000	0.245717	FECH	-1.59499	-1.71364	-1.8587	-1.6235	0.525713	0.361477	0.625433	0.775293	0.724556
chr18:55300000-55350000	0.240848	ATP8B1	-3.69485	-3.34072	-2.98196	-3.43692	0.544142	0.371131	0.646674	0.789471	0.733524
chr18:55350000-55400000	0.236047	ATP8B1	-3.69485	-3.34072	-2.98196	-3.43692	0.559651	0.379636	0.665297	0.801366	0.740451
chr18:55400000-55450000	0.237551	ATP8B1	-3.69485	-3.34072	-2.98196	-3.43692	0.569344	0.384803	0.679699	0.815422	0.74891
chr18:55450000-55500000	0.240824	ATP8B1	-3.69485	-3.34072	-2.98196	-3.43692	0.574507	0.385558	0.689698	0.825918	0.755572
chr18:59450000-59500000	0.145173	RNF152	-2.80568	-3.01811	-3.1734	-3.04586	0.349758	0.462536	0.552454	0.511474	0.688703
chr18:59500000-59550000	0.146364	RNF152	-2.80568	-3.01811	-3.1734	-3.04586	0.363374	0.4817	0.56748	0.527389	0.707042
chr18:59550000-59600000	0.148656	RNF152	-2.80568	-3.01811	-3.1734	-3.04586	0.380832	0.506948	0.584718	0.549335	0.729642
chr18:6300000-6350000	-0.148017	L3MBTL4	4.93653	4.50084	4.90304	5.09776	0.448216	0.372127	0.384684	0.258302	0.249015
chr18:6350000-6400000	-0.167366	L3MBTL4	4.93653	4.50084	4.90304	5.09776	0.45507	0.401078	0.403665	0.263961	0.241183
chr18:6400000-6450000	-0.173018	L3MBTL4	4.93653	4.50084	4.90304	5.09776	0.448049	0.416685	0.42264	0.276949	0.235265
chr18:67050000-67100000	-0.178365	DOK6	5.10622	4.04056	4.97684	5.407	0.418654	0.519045	0.349387	0.25458	0.246746
chr18:67100000-67150000	-0.169582	DOK6	5.10622	4.04056	4.97684	5.407	0.407308	0.505769	0.348965	0.256163	0.246035
chr18:67150000-67200000	-0.159953	DOK6	5.10622	4.04056	4.97684	5.407	0.393409	0.490148	0.35144	0.25586	0.247565
chr18:67200000-67250000	-0.151674	DOK6	5.10622	4.04056	4.97684	5.407	0.390349	0.480642	0.360707	0.2591	0.258683
chr18:67250000-67300000	-0.1456	DOK6	5.10622	4.04056	4.97684	5.407	0.404089	0.47974	0.377861	0.268388	0.281538
chr18:67300000-67350000	-0.141434	DOK6	5.10622	4.04056	4.97684	5.407	0.427275	0.485856	0.39998	0.281625	0.310915
chr18:67400000-67450000	-0.143626	DOK6	5.10622	4.04056	4.97684	5.407	0.479993	0.52992	0.451672	0.313871	0.373269
chr18:67450000-67500000	-0.152421	DOK6	5.10622	4.04056	4.97684	5.407	0.512007	0.563903	0.481702	0.330952	0.402614
chr18:67500000-67550000	-0.15935	DOK6	5.10622	4.04056	4.97684	5.407	0.538859	0.593218	0.514662	0.349406	0.42972
chr19:17850000-17900000	-0.176605	FCHO1	2.73257	3.20608	3.47336	3.27549	0.778529	0.750629	0.677363	0.553684	0.564119
chr19:20000000-20050000	-0.141646	Hsap38.chr19.19919012.19920610.-	1.81032	1.77097	1.9808	1.62555	0.664815	0.500704	0.52601	0.390843	0.453552
chr19:34700000-34750000	0.187749	KIAA0355	-1.07174	-1.27513	-1.18888	-1.24286	0.656074	0.547222	0.629894	0.82311	0.774513
chr19:34750000-34800000	0.194553	KIAA0355	-1.07174	-1.27513	-1.18888	-1.24286	0.656211	0.550115	0.625659	0.83208	0.778348
chr19:34800000-34850000	0.190548	KIAA0355	-1.07174	-1.27513	-1.18888	-1.24286	0.656871	0.544145	0.627937	0.826994	0.773404
chr19:34950000-35000000	0.164295	WTIP	-2.05314	-2.23315	-2.66154	-2.47326	0.631674	0.493829	0.612476	0.756462	0.73078
chr19:51100000-51150000	-0.155654	SYT3	4.16049	4.5769	4.28888	3.64653	0.584922	0.481686	0.531891	0.352183	0.402174
chr19:51200000-51250000	-0.173736	SHANK1	3.78595	4.41835	5.7777	5.33825	0.54339	0.451534	0.510777	0.312318	0.34401
chr19:51300000-51350000	-0.159819	SNORD88A	2.22024	2.38229	1.99894	2.97404	0.48286	0.424644	0.474854	0.286349	0.315585
chr19:53700000-53750000	-0.144829	CTD-2245F17.3	2.17677	1.53035	1.91866	1.84338	0.45335	0.387337	0.454074	0.278617	0.294898
chr19:54350000-54400000	-0.178499	MYADM	-1.8647	-1.70408	-1.31552	-1.52738	0.794593	0.657437	0.748854	0.514776	0.595482
chr19:54450000-54500000	-0.146646	CACNG8	4.85652	4.89076	4.94835	5.46583	0.799708	0.655469	0.747079	0.558553	0.616326
chr19:57150000-57200000	-0.164808	ZNF835	5.48733	5.51972	5.6498	5.52639	0.538901	0.368367	0.306254	0.238095	0.241303
chr19:57200000-57250000	-0.171093	AC006115.3	8.22897	7.60836	9.84431	8.55136	0.549266	0.362051	0.306406	0.232123	0.237506
chr19:9550000-9600000	-0.156383	ZNF560	4.34612	5.25303	4.74309	4.85458	0.537185	0.459223	0.514564	0.331615	0.362934
chr19:9600000-9650000	-0.15192	ZNF560	4.34612	5.25303	4.74309	4.85458	0.566756	0.479064	0.545224	0.36339	0.393467
chr2:102900000-102950000	0.20254	IL1RL1	-7.53857	-10.1543	-7.80331	-9.09755	0.263475	0.344844	0.407592	0.531564	0.55079
chr2:102950000-103000000	0.182363	IL1RL1	-7.53857	-10.1543	-7.80331	-9.09755	0.243849	0.334137	0.379077	0.480205	0.522563
chr2:106350000-106400000	-0.218352	NCK2	1.38523	1.51064	1.24376	1.33576	0.821221	0.652863	0.509364	0.501688	0.383906
chr2:106400000-106450000	-0.243587	NCK2	1.38523	1.51064	1.24376	1.33576	0.818151	0.640474	0.4945	0.455598	0.35931
chr2:106450000-106500000	-0.261223	NCK2	1.38523	1.51064	1.24376	1.33576	0.811782	0.625061	0.481128	0.417277	0.338923
chr2:106500000-106550000	-0.271882	NCK2	1.38523	1.51064	1.24376	1.33576	0.800646	0.607707	0.470537	0.386464	0.322366
chr2:109150000-109200000	0.20399	LIMS1	-1.57997	-1.87732	-1.66402	-1.55847	0.468908	0.409732	0.584827	0.708454	0.67517
chr2:109200000-109250000	0.196783	LIMS1	-1.57997	-1.87732	-1.66402	-1.55847	0.479514	0.432467	0.592042	0.715213	0.681035
chr2:109250000-109300000	0.194107	LIMS1	-1.57997	-1.87732	-1.66402	-1.55847	0.491191	0.456318	0.593555	0.726967	0.688625
chr2:109300000-109350000	0.187801	LIMS1	-1.57997	-1.87732	-1.66402	-1.55847	0.503164	0.478851	0.594553	0.732468	0.694181
chr2:12550000-12600000	-0.14959	AC096559.1	2.86526	3.5675	3.28585	3.09439	0.710586	0.766113	0.706285	0.525187	0.630956
chr2:12600000-12650000	-0.161442	AC096559.1	2.86526	3.5675	3.28585	3.09439	0.716323	0.768216	0.72782	0.518116	0.633907
chr2:12650000-12700000	-0.173639	AC096559.1	2.86526	3.5675	3.28585	3.09439	0.724939	0.77269	0.750013	0.514399	0.63675
chr2:12700000-12750000	-0.188783	AC096559.1	2.86526	3.5675	3.28585	3.09439	0.736223	0.780135	0.771363	0.512678	0.634902
chr2:13100000-13150000	-0.222674	AC064875.2	6.41007	6.42953	7.86924	6.75101	0.720329	0.759913	0.789789	0.502326	0.565679
chr2:152650000-152700000	-0.224809	CACNB4	3.34363	4.36669	4.57974	3.75038	0.65787	0.722945	0.605255	0.39712	0.477309
chr2:152700000-152750000	-0.215705	CACNB4	3.34363	4.36669	4.57974	3.75038	0.671376	0.740704	0.648219	0.426918	0.515206
chr2:152750000-152800000	-0.198427	CACNB4	3.34363	4.36669	4.57974	3.75038	0.690369	0.752419	0.697323	0.466677	0.56321
chr2:152800000-152850000	-0.177956	CACNB4	3.34363	4.36669	4.57974	3.75038	0.708739	0.761186	0.735707	0.505156	0.609354
chr2:152850000-152900000	-0.15075	CACNB4	3.34363	4.36669	4.57974	3.75038	0.724282	0.770194	0.758589	0.549653	0.650891
chr2:157150000-157200000	0.151777	NR4A2	1.72923	1.29853	1.65109	1.89872	0.228127	0.387402	0.326757	0.454105	0.477638
chr2:158100000-158150000	0.276186	GALNT5	-7.89324	-8.02431	-8.36022	-7.93748	0.225987	0.261905	0.285259	0.483407	0.584399
chr2:166300000-166350000	-0.202047	CSRNP3	2.4792	2.14506	3.35282	3.12103	0.611245	0.520729	0.489077	0.358583	0.318024
chr2:166350000-166400000	-0.19672	CSRNP3	2.4792	2.14506	3.35282	3.12103	0.602466	0.499659	0.48712	0.351582	0.314474
chr2:166400000-166450000	-0.180967	CSRNP3	2.4792	2.14506	3.35282	3.12103	0.591149	0.479754	0.481796	0.352686	0.320512
chr2:166450000-166500000	-0.166017	CSRNP3	2.4792	2.14506	3.35282	3.12103	0.582725	0.468779	0.478603	0.359546	0.328491
chr2:166500000-166550000	-0.160511	CSRNP3	2.4792	2.14506	3.35282	3.12103	0.58286	0.474535	0.483889	0.373631	0.332869
chr2:166600000-166650000	-0.158984	GALNT3	-4.78532	-4.27551	-4.48371	-4.35582	0.586482	0.494516	0.501246	0.39677	0.340091
chr2:166650000-166700000	-0.158721	GALNT3	-4.78532	-4.27551	-4.48371	-4.35582	0.578987	0.48804	0.504381	0.386746	0.343418
chr2:211050000-211100000	-0.178693	ACADL	3.20782	3.50707	3.22041	3.39039	0.68776	0.547262	0.401351	0.390757	0.342771
chr2:213850000-213900000	0.199583	IKZF2	-3.38023	-3.43543	-3.8442	-3.2255	0.258088	0.31843	0.265017	0.545016	0.415173
chr2:213900000-213950000	0.218139	IKZF2	-3.38023	-3.43543	-3.8442	-3.2255	0.254662	0.312304	0.261325	0.572828	0.415644
chr2:213950000-214000000	0.235887	IKZF2	-3.38023	-3.43543	-3.8442	-3.2255	0.250961	0.310661	0.256722	0.599386	0.417951
chr2:214000000-214050000	0.247983	IKZF2	-3.38023	-3.43543	-3.8442	-3.2255	0.252301	0.319805	0.255568	0.621625	0.426123
chr2:216300000-216350000	0.142886	FN1	-5.26636	-4.423	-4.23025	-4.83204	0.402918	0.520307	0.755585	0.791133	0.613845
chr2:223750000-223800000	-0.15857	AC097461.4	1.62566	2.38033	2.52441	2.74678	0.790011	0.794728	0.602335	0.581068	0.559842
chr2:233200000-233250000	-0.140552	ALPP	-5.52076	-5.71358	-3.73663	-6.29967	0.574091	0.714939	0.565891	0.477769	0.47774
chr2:233250000-233300000	-0.14152	ECEL1P2	-7.78803	-7.31419	-7.04325	-6.56844	0.600647	0.731941	0.578578	0.496327	0.494744
chr2:233700000-233750000	-0.200903	NGEF	7.19082	7.53951	7.46016	7.17798	0.655827	0.799844	0.720049	0.513557	0.535117
chr2:233750000-233800000	-0.19674	NGEF	7.19082	7.53951	7.46016	7.17798	0.647508	0.800597	0.725646	0.521085	0.534602
chr2:233800000-233850000	-0.196579	NGEF	7.19082	7.53951	7.46016	7.17798	0.641845	0.798891	0.730269	0.521019	0.53316
chr2:233850000-233900000	-0.204837	NGEF	7.19082	7.53951	7.46016	7.17798	0.641089	0.79134	0.735434	0.507707	0.527862
chr2:236450000-236500000	-0.236407	AGAP1	2.16326	2.25297	2.38899	2.1194	0.767842	0.757328	0.504854	0.422742	0.457794
chr2:236500000-236550000	-0.264402	AGAP1	2.16326	2.25297	2.38899	2.1194	0.752829	0.746015	0.488103	0.377209	0.418618
chr2:236550000-236600000	-0.284714	AGAP1	2.16326	2.25297	2.38899	2.1194	0.738835	0.730729	0.476546	0.342301	0.385678
chr2:236600000-236650000	-0.300354	AGAP1	2.16326	2.25297	2.38899	2.1194	0.723687	0.712512	0.468317	0.312795	0.356174
chr2:236700000-236750000	-0.295117	AGAP1	2.16326	2.25297	2.38899	2.1194	0.696946	0.67458	0.469827	0.300658	0.336676
chr2:236750000-236800000	-0.275814	AGAP1	2.16326	2.25297	2.38899	2.1194	0.687028	0.657344	0.478434	0.317446	0.346131
chr2:236800000-236850000	-0.246114	AGAP1	2.16326	2.25297	2.38899	2.1194	0.683032	0.64424	0.488807	0.350822	0.367669
chr2:236850000-236900000	-0.206557	AGAP1	2.16326	2.25297	2.38899	2.1194	0.682336	0.633988	0.501432	0.39768	0.401042
chr2:236900000-236950000	-0.165844	AGAP1	2.16326	2.25297	2.38899	2.1194	0.680347	0.627885	0.512391	0.444968	0.437091
chr2:237250000-237300000	-0.142346	RP11-785G17.1	5.90232	7.4297	7.6047	6.88771	0.628125	0.565815	0.5216	0.449413	0.409588
chr2:36600000-36650000	0.246803	CRIM1	-1.87065	-1.84473	-1.86011	-1.95215	0.439733	0.395834	0.457524	0.680772	0.674894
chr2:36650000-36700000	0.235224	CRIM1	-1.87065	-1.84473	-1.86011	-1.95215	0.451839	0.419943	0.476692	0.681123	0.688308
chr2:36700000-36750000	0.222991	CRIM1	-1.87065	-1.84473	-1.86011	-1.95215	0.473176	0.456755	0.499622	0.687904	0.711113
chr2:36800000-36850000	0.20194	FEZ2	-1.01474	-1.05643	-1.24246	-1.25062	0.523792	0.521635	0.553286	0.715061	0.754629
chr2:36850000-36900000	0.176904	FEZ2	-1.01474	-1.05643	-1.24246	-1.25062	0.541155	0.540494	0.580522	0.70754	0.754382
chr2:48500000-48550000	-0.151874	FOXN2	1.73487	1.60062	1.72833	1.61814	0.682776	0.663338	0.413228	0.422508	0.446638
chr2:64300000-64350000	-0.140066	PELI1	2.24068	2.50811	2.57971	2.66219	0.789713	0.808673	0.766114	0.622058	0.674144
chr2:64400000-64450000	-0.158307	AC074289.1	3.14581	3.63124	3.43521	2.83999	0.790782	0.795882	0.77231	0.60406	0.651975
chr2:64450000-64500000	-0.165316	AC074289.1	3.14581	3.63124	3.43521	2.83999	0.788637	0.78984	0.77601	0.596189	0.642837
chr2:64650000-64700000	-0.154654	LGALSL	2.35501	2.31487	2.0718	2.14028	0.764337	0.809797	0.799527	0.612442	0.660691
chr2:7550000-7600000	-0.159658	AC013460.1	5.67805	6.37693	6.26269	6.52709	0.403882	0.548856	0.377782	0.308467	0.259228
chr2:99200000-99250000	-0.389734	MGAT4A	5.549	6.04251	6.62511	5.91912	0.802341	0.74284	0.726513	0.327072	0.407923
chr2:99250000-99300000	-0.407766	MGAT4A	5.549	6.04251	6.62511	5.91912	0.813333	0.754132	0.745856	0.325422	0.40126
chr20:25200000-25250000	0.158998	PYGB	-2.97193	-2.9322	-2.83114	-2.92378	0.567988	0.612989	0.692496	0.793584	0.773394
chr20:25250000-25300000	0.173361	PYGB	-2.97193	-2.9322	-2.83114	-2.92378	0.562408	0.604873	0.690617	0.804743	0.780578
chr20:36800000-36850000	0.153812	KIAA1755	-7.30033	-6.17585	-5.43562	-6.59847	0.5902	0.561147	0.807138	0.851098	0.762182
chr20:36900000-36950000	0.144371	BPI	-4.50275	-5.24344	-3.70821	-5.60298	0.575314	0.534341	0.787288	0.809055	0.744315
chr20:36950000-37000000	0.144182	BPI	-4.50275	-5.24344	-3.70821	-5.60298	0.570901	0.535824	0.772	0.799936	0.740912
chr20:37000000-37050000	0.14657	SNHG17	1.67189	1.52569	1.41662	1.286	0.566331	0.544786	0.750573	0.794791	0.739475
chr20:4800000-4850000	-0.145622	RASSF2	3.50281	3.43251	3.46556	3.44923	0.617266	0.764029	0.616826	0.449126	0.59171
chr20:55700000-55750000	-0.172171	BMP7	6.53533	6.41377	5.84908	6.18205	0.672677	0.77089	0.314889	0.403048	0.424914
chr20:55750000-55800000	-0.181943	BMP7	6.53533	6.41377	5.84908	6.18205	0.703808	0.778244	0.321088	0.387374	0.450834
chr20:55800000-55850000	-0.178843	BMP7	6.53533	6.41377	5.84908	6.18205	0.731312	0.78705	0.333749	0.391827	0.485227
chr20:61700000-61750000	-0.159401	HAR1A	5.49197	5.90189	6.86731	6.72655	0.815926	0.675304	0.712603	0.545683	0.604736
chr20:61900000-61950000	-0.158176	COL20A1	8.28036	9.44573	10.0814	10.021	0.8243	0.70877	0.697339	0.558453	0.612134
chr20:61950000-62000000	-0.151545	COL20A1	8.28036	9.44573	10.0814	10.021	0.827094	0.719175	0.723788	0.581803	0.628479
chr20:8100000-8150000	-0.22529	PLCB1	1.32364	1.7104	2.09901	2.11894	0.647264	0.596539	0.679912	0.426482	0.405414
chr20:8150000-8200000	-0.225789	PLCB1	1.32364	1.7104	2.09901	2.11894	0.633364	0.574205	0.663471	0.409669	0.386113
chr20:8200000-8250000	-0.225787	PLCB1	1.32364	1.7104	2.09901	2.11894	0.617293	0.547208	0.646088	0.3883	0.367185
chr20:8250000-8300000	-0.220936	PLCB1	1.32364	1.7104	2.09901	2.11894	0.603179	0.519373	0.629304	0.367964	0.358067
chr20:8300000-8350000	-0.21092	PLCB1	1.32364	1.7104	2.09901	2.11894	0.591984	0.491035	0.616401	0.351697	0.35941
chr20:8350000-8400000	-0.197916	PLCB1	1.32364	1.7104	2.09901	2.11894	0.583909	0.46418	0.60393	0.340539	0.364975
chr20:8400000-8450000	-0.182095	PLCB1	1.32364	1.7104	2.09901	2.11894	0.583029	0.438371	0.590935	0.339952	0.370748
chr20:8450000-8500000	-0.165472	PLCB1	1.32364	1.7104	2.09901	2.11894	0.586493	0.41434	0.579057	0.344182	0.378134
chr20:8500000-8550000	-0.15047	PLCB1	1.32364	1.7104	2.09901	2.11894	0.593382	0.393824	0.567261	0.351922	0.383451
chr20:9450000-9500000	-0.207825	LAMP5	6.05771	7.80644	7.94951	7.41897	0.701694	0.58019	0.528788	0.378873	0.412592
chr20:9500000-9550000	-0.222473	LAMP5	6.05771	7.80644	7.94951	7.41897	0.706074	0.586302	0.523475	0.36284	0.402781
chr21:27050000-27100000	-0.165012	JAM2	2.60257	2.5603	2.36017	2.43387	0.597187	0.645532	0.559328	0.388908	0.482434
chr21:27750000-27800000	-0.156981	AP001597.1	2.98271	2.9123	3.89094	3.00332	0.625258	0.533556	0.306287	0.321386	0.341386
chr21:27800000-27850000	-0.156218	AP001597.1	2.98271	2.9123	3.89094	3.00332	0.607783	0.515187	0.303638	0.30875	0.329887
chr21:27850000-27900000	-0.154754	AP001597.1	2.98271	2.9123	3.89094	3.00332	0.592792	0.503973	0.305044	0.306291	0.318742
chr21:27900000-27950000	-0.14974	AP001597.1	2.98271	2.9123	3.89094	3.00332	0.577143	0.496114	0.310422	0.311215	0.311758
chr21:31000000-31050000	-0.148914	GRIK1	4.68783	4.9171	5.14029	5.38367	0.496625	0.701483	0.554243	0.470413	0.399993
chr21:31050000-31100000	-0.155672	GRIK1	4.68783	4.9171	5.14029	5.38367	0.476823	0.688025	0.518358	0.437603	0.37319
chr21:31150000-31200000	-0.168461	GRIK1	4.68783	4.9171	5.14029	5.38367	0.433014	0.663376	0.445864	0.37711	0.314138
chr21:31200000-31250000	-0.177497	GRIK1	4.68783	4.9171	5.14029	5.38367	0.412863	0.655225	0.408332	0.347162	0.282124
chr21:31300000-31350000	-0.18645	GRIK1	4.68783	4.9171	5.14029	5.38367	0.384153	0.646597	0.338368	0.299632	0.240213
chr21:41200000-41250000	-0.158547	PCP4	8.44791	7.74878	7.01845	6.54943	0.628677	0.496787	0.275257	0.297742	0.318979
chr21:41250000-41300000	-0.175051	PCP4	8.44791	7.74878	7.01845	6.54943	0.634067	0.500892	0.257118	0.277234	0.300716
chr21:41300000-41350000	-0.194077	PCP4	8.44791	7.74878	7.01845	6.54943	0.63883	0.520306	0.242584	0.259383	0.286942
chr21:41450000-41500000	-0.249251	Hsap38.chr21.40113437.40115356.+	6.91727	6.2071	4.75649	5.4542	0.610909	0.60745	0.23274	0.219431	0.249465
chr21:46250000-46300000	0.165213	PTTG1IP	-1.74374	-1.56703	-1.31194	-1.55228	0.501298	0.481741	0.726176	0.773644	0.696258
chr21:46450000-46500000	0.191734	ADARB1	-2.55528	-2.53872	-2.63231	-2.31051	0.504686	0.518715	0.773617	0.82464	0.75684
chr21:46500000-46550000	0.192587	ADARB1	-2.55528	-2.53872	-2.63231	-2.31051	0.485381	0.52736	0.783972	0.816146	0.766838
chr21:46550000-46600000	0.194199	ADARB1	-2.55528	-2.53872	-2.63231	-2.31051	0.461555	0.542324	0.791534	0.810539	0.774801
chr21:46600000-46650000	0.20042	ADARB1	-2.55528	-2.53872	-2.63231	-2.31051	0.435004	0.563187	0.795864	0.818691	0.778185
chr21:46850000-46900000	0.192686	COL18A1	-4.04362	-3.87035	-3.66102	-3.68386	0.362086	0.579851	0.772697	0.802684	0.725778
chr21:46900000-46950000	0.178889	COL18A1	-4.04362	-3.87035	-3.66102	-3.68386	0.364704	0.565779	0.759104	0.779515	0.704655
chr22:25200000-25250000	-0.14428	SGSM1	4.51926	5.92042	5.40343	5.70414	0.702397	0.741072	0.655237	0.57201	0.538567
chr22:25250000-25300000	-0.159371	SGSM1	4.51926	5.92042	5.40343	5.70414	0.705626	0.738932	0.632254	0.550332	0.515468
chr22:25300000-25350000	-0.168289	SGSM1	4.51926	5.92042	5.40343	5.70414	0.707779	0.730103	0.604364	0.529885	0.495034
chr22:25950000-26000000	-0.171874	ADRBK2	2.14037	1.995	2.37615	2.30502	0.81366	0.691543	0.448774	0.461835	0.497069
chr22:26000000-26050000	-0.152454	ADRBK2	2.14037	1.995	2.37615	2.30502	0.81923	0.69596	0.440995	0.489335	0.509881
chr22:26050000-26100000	-0.140434	ADRBK2	2.14037	1.995	2.37615	2.30502	0.821206	0.699144	0.43352	0.506267	0.515444
chr22:26550000-26600000	-0.289675	SEZ6L	8.77506	8.6172	9.45404	10.5327	0.786378	0.727361	0.60653	0.363763	0.4704
chr22:26600000-26650000	-0.264477	SEZ6L	8.77506	8.6172	9.45404	10.5327	0.7875	0.73297	0.645862	0.406026	0.509241
chr22:26650000-26700000	-0.235681	SEZ6L	8.77506	8.6172	9.45404	10.5327	0.790883	0.739543	0.683131	0.453314	0.551028
chr22:26700000-26750000	-0.208941	SEZ6L	8.77506	8.6172	9.45404	10.5327	0.802144	0.760697	0.721566	0.507351	0.597705
chr22:26750000-26800000	-0.179399	SEZ6L	8.77506	8.6172	9.45404	10.5327	0.813022	0.782134	0.757781	0.565049	0.644778
chr22:26800000-26850000	-0.145979	ASPHD2	1.01124	1.43686	1.02102	1.14594	0.814688	0.790963	0.782379	0.615925	0.684136
chr3:101450000-101500000	0.234117	NXPE3	-1.33086	-1.48245	-1.41542	-1.15689	0.395972	0.383245	0.628925	0.691169	0.715826
chr3:101500000-101550000	0.24591	NXPE3	-1.33086	-1.48245	-1.41542	-1.15689	0.378256	0.363903	0.632271	0.68427	0.723836
chr3:105050000-105100000	0.152715	ALCAM	-2.72295	-2.87106	-2.54506	-2.39699	0.286799	0.315935	0.36617	0.493154	0.458212
chr3:105100000-105150000	0.154069	ALCAM	-2.72295	-2.87106	-2.54506	-2.39699	0.28803	0.309991	0.379522	0.488226	0.471606
chr3:105150000-105200000	0.165043	ALCAM	-2.72295	-2.87106	-2.54506	-2.39699	0.29087	0.311219	0.389841	0.497513	0.493861
chr3:105200000-105250000	0.183503	ALCAM	-2.72295	-2.87106	-2.54506	-2.39699	0.305964	0.332151	0.405829	0.53375	0.529219
chr3:105250000-105300000	0.193998	ALCAM	-2.72295	-2.87106	-2.54506	-2.39699	0.324899	0.354255	0.42208	0.562918	0.559235
chr3:10650000-10700000	-0.16681	ATP2B2	4.46728	4.52791	4.79596	4.43163	0.61247	0.696905	0.60774	0.442591	0.501866
chr3:10700000-10750000	-0.187858	ATP2B2	4.46728	4.52791	4.79596	4.43163	0.609574	0.687978	0.5908	0.406659	0.476527
chr3:10800000-10850000	-0.195738	LINC00606	7.44439	6.82143	6.5702	7.09101	0.614123	0.688335	0.598156	0.401107	0.474493
chr3:10850000-10900000	-0.177909	SLC6A11	7.76303	9.2613	8.73812	8.48695	0.622199	0.6992	0.621349	0.437118	0.502229
chr3:10900000-10950000	-0.153623	SLC6A11	7.76303	9.2613	8.73812	8.48695	0.631309	0.71263	0.647593	0.483178	0.537265
chr3:111300000-111350000	0.197975	ZBED2	-8.07163	-7.568	-8.33349	-6.18753	0.337663	0.625066	0.645054	0.748371	0.719434
chr3:111700000-111750000	0.140455	TAGLN3	3.18313	2.96981	3.3097	2.72603	0.491258	0.701275	0.661526	0.757406	0.759543
chr3:134150000-134200000	0.211833	ANAPC13	-1.08548	-1.01247	-1.05804	-1.03534	0.610665	0.410999	0.846311	0.841377	0.827606
chr3:134200000-134250000	0.200963	ANAPC13	-1.08548	-1.01247	-1.05804	-1.03534	0.603532	0.377146	0.843776	0.803404	0.814825
chr3:152850000-152900000	0.223098	RAP2B	-1.30699	-1.33146	-1.32911	-1.29101	0.260261	0.367815	0.452511	0.630275	0.536313
chr3:158350000-158400000	0.145183	LXN	-3.21614	-3.46646	-3.1385	-2.56106	0.299527	0.373812	0.451438	0.541331	0.498887
chr3:158400000-158450000	0.17462	MFSD1	-1.72681	-1.57792	-1.45093	-1.52888	0.296926	0.362919	0.435818	0.567217	0.512465
chr3:158450000-158500000	0.197065	MFSD1	-1.72681	-1.57792	-1.45093	-1.52888	0.290136	0.35106	0.418221	0.580942	0.519466
chr3:158500000-158550000	0.199013	MFSD1	-1.72681	-1.57792	-1.45093	-1.52888	0.278541	0.343523	0.409729	0.567032	0.518856
chr3:167200000-167250000	-0.228869	WDR49	4.71169	5.77219	6.37488	6.04803	0.458504	0.529172	0.374082	0.227155	0.222946
chr3:167250000-167300000	-0.239705	WDR49	4.71169	5.77219	6.37488	6.04803	0.482009	0.541226	0.393486	0.236641	0.228429
chr3:167300000-167350000	-0.251857	WDR49	4.71169	5.77219	6.37488	6.04803	0.510051	0.562679	0.410054	0.248854	0.235954
chr3:167350000-167400000	-0.262016	WDR49	4.71169	5.77219	6.37488	6.04803	0.535237	0.586088	0.425809	0.262251	0.24514
chr3:167950000-168000000	-0.240475	EGFEM1P	2.95638	2.6467	4.22501	3.25963	0.565302	0.706173	0.468869	0.376595	0.302684
chr3:168000000-168050000	-0.234793	EGFEM1P	2.95638	2.6467	4.22501	3.25963	0.545619	0.682611	0.447713	0.361318	0.286391
chr3:168050000-168100000	-0.230592	EGFEM1P	2.95638	2.6467	4.22501	3.25963	0.529091	0.656497	0.425182	0.341289	0.271374
chr3:168100000-168150000	-0.222718	EGFEM1P	2.95638	2.6467	4.22501	3.25963	0.517793	0.636198	0.39991	0.326057	0.26444
chr3:168150000-168200000	-0.211361	EGFEM1P	2.95638	2.6467	4.22501	3.25963	0.508518	0.618103	0.37616	0.315313	0.263819
chr3:168200000-168250000	-0.196674	EGFEM1P	2.95638	2.6467	4.22501	3.25963	0.501241	0.602993	0.357216	0.310109	0.270842
chr3:168250000-168300000	-0.179325	EGFEM1P	2.95638	2.6467	4.22501	3.25963	0.494493	0.592603	0.34417	0.312575	0.282952
chr3:168300000-168350000	-0.1603	EGFEM1P	2.95638	2.6467	4.22501	3.25963	0.487225	0.588814	0.34369	0.328735	0.29715
chr3:168350000-168400000	-0.14113	EGFEM1P	2.95638	2.6467	4.22501	3.25963	0.483648	0.589911	0.351228	0.352153	0.315445
chr3:18600000-18650000	-0.146083	AC144521.1	7.53429	6.29711	7.29004	10.4932	0.317047	0.391374	0.368411	0.220664	0.205058
chr3:18650000-18700000	-0.154673	AC144521.1	7.53429	6.29711	7.29004	10.4932	0.319858	0.389873	0.353121	0.20993	0.189292
chr3:18700000-18750000	-0.158112	AC144521.1	7.53429	6.29711	7.29004	10.4932	0.316427	0.380851	0.343387	0.202715	0.174838
chr3:18750000-18800000	-0.157576	AC144521.1	7.53429	6.29711	7.29004	10.4932	0.310914	0.369269	0.336188	0.198347	0.164082
chr3:18800000-18850000	-0.149958	AC144521.1	7.53429	6.29711	7.29004	10.4932	0.303855	0.356623	0.335804	0.19819	0.166082
chr3:24150000-24200000	-0.155286	THRB	6.00138	5.50237	5.15958	4.88993	0.578595	0.661055	0.769531	0.533414	0.495468
chr3:24200000-24250000	-0.153417	THRB	6.00138	5.50237	5.15958	4.88993	0.541187	0.642358	0.755459	0.513156	0.472679
chr3:24250000-24300000	-0.150286	THRB	6.00138	5.50237	5.15958	4.88993	0.502026	0.626587	0.740173	0.493448	0.451837
chr3:24300000-24350000	-0.161219	THRB	6.00138	5.50237	5.15958	4.88993	0.46955	0.615583	0.724403	0.460983	0.422936
chr3:24350000-24400000	-0.180569	THRB	6.00138	5.50237	5.15958	4.88993	0.438572	0.610968	0.710798	0.423208	0.389212
chr3:24400000-24450000	-0.214366	THRB	6.00138	5.50237	5.15958	4.88993	0.407789	0.62716	0.708105	0.382694	0.35061
chr3:25350000-25400000	0.140666	RARB	-5.91798	-6.59717	-5.10918	-5.48686	0.393676	0.294596	0.261975	0.488841	0.425989
chr3:25400000-25450000	0.148826	RARB	-5.91798	-6.59717	-5.10918	-5.48686	0.407254	0.315546	0.252587	0.505709	0.442201
chr3:27350000-27400000	0.146178	NEK10	-4.03519	-3.93701	-2.26157	-2.83367	0.381636	0.608689	0.682713	0.71238	0.695334
chr3:27400000-27450000	0.159054	NEK10	-4.03519	-3.93701	-2.26157	-2.83367	0.38146	0.647752	0.709731	0.752027	0.725376
chr3:28600000-28650000	-0.15499	LINC00693	6.53615	4.50052	5.65333	5.31021	0.460143	0.549385	0.288995	0.260629	0.295073
chr3:28650000-28700000	-0.15832	LINC00693	6.53615	4.50052	5.65333	5.31021	0.481566	0.556815	0.293936	0.264774	0.306796
chr3:28700000-28750000	-0.155491	LINC00693	6.53615	4.50052	5.65333	5.31021	0.504223	0.55995	0.30214	0.274397	0.325496
chr3:28750000-28800000	-0.146613	LINC00693	6.53615	4.50052	5.65333	5.31021	0.532624	0.565656	0.314937	0.297117	0.351802
chr3:32000000-32050000	0.151473	ZNF860	-3.03492	-4.09083	-3.31023	-4.16735	0.476598	0.410347	0.440919	0.688239	0.499948
chr3:32250000-32300000	0.161403	CMTM8	-3.43658	-3.33514	-3.17984	-3.31433	0.659929	0.356964	0.518173	0.771478	0.574705
chr3:32300000-32350000	0.16625	CMTM8	-3.43658	-3.33514	-3.17984	-3.31433	0.673282	0.345142	0.525295	0.772737	0.58891
chr3:32350000-32400000	0.158508	CMTM8	-3.43658	-3.33514	-3.17984	-3.31433	0.67912	0.346153	0.526205	0.759668	0.591668
chr3:32400000-32450000	0.146408	CMTM8	-3.43658	-3.33514	-3.17984	-3.31433	0.684613	0.351289	0.525148	0.742701	0.590815
chr3:33300000-33350000	0.187979	FBXL2	-2.19168	-1.92536	-1.79938	-2.02751	0.626059	0.361786	0.559134	0.736575	0.670702
chr3:33350000-33400000	0.180383	FBXL2	-2.19168	-1.92536	-1.79938	-2.02751	0.603118	0.347806	0.557963	0.716365	0.650326
chr3:33400000-33450000	0.173551	FBXL2	-2.19168	-1.92536	-1.79938	-2.02751	0.578161	0.351466	0.555468	0.69904	0.638126
chr3:33850000-33900000	0.173435	PDCD6IP	-1.31717	-1.29914	-1.34063	-1.386	0.432483	0.334748	0.481528	0.610844	0.568533
chr3:33900000-33950000	0.16236	PDCD6IP	-1.31717	-1.29914	-1.34063	-1.386	0.400092	0.302756	0.447846	0.559044	0.532806
chr3:4000000-4050000	-0.14786	SUMF1	-2.06737	-1.67948	-1.46577	-1.67489	0.511243	0.395626	0.284724	0.242682	0.255993
chr3:4050000-4100000	-0.167365	SUMF1	-2.06737	-1.67948	-1.46577	-1.67489	0.550146	0.421804	0.299717	0.247047	0.266
chr3:4100000-4150000	-0.191614	SUMF1	-2.06737	-1.67948	-1.46577	-1.67489	0.590583	0.450705	0.321106	0.251694	0.273342
chr3:4150000-4200000	-0.210649	SUMF1	-2.06737	-1.67948	-1.46577	-1.67489	0.625832	0.478354	0.342876	0.26005	0.28336
chr3:4200000-4250000	-0.21856	SUMF1	-2.06737	-1.67948	-1.46577	-1.67489	0.6561	0.506257	0.365659	0.278619	0.302939
chr3:4250000-4300000	-0.216796	SUMF1	-2.06737	-1.67948	-1.46577	-1.67489	0.681538	0.531426	0.387825	0.304535	0.329066
chr3:4300000-4350000	-0.200703	SUMF1	-2.06737	-1.67948	-1.46577	-1.67489	0.699174	0.548585	0.405962	0.338685	0.36239
chr3:43350000-43400000	-0.156379	ANO10	-1.4756	-1.19647	-1.01335	-1.20594	0.704349	0.684138	0.464638	0.46498	0.457679
chr3:4350000-4400000	-0.177141	SUMF1	-2.06737	-1.67948	-1.46577	-1.67489	0.714219	0.562258	0.422786	0.378671	0.39989
chr3:4400000-4450000	-0.147773	SUMF1	-2.06737	-1.67948	-1.46577	-1.67489	0.722368	0.570992	0.437388	0.421028	0.437259
chr3:54550000-54600000	0.149509	CACNA2D3	-6.34833	-4.8466	-5.46357	-4.76213	0.277895	0.214779	0.256531	0.318427	0.48006
chr3:54600000-54650000	0.16512	CACNA2D3	-6.34833	-4.8466	-5.46357	-4.76213	0.29019	0.211375	0.268017	0.342191	0.501104
chr3:54650000-54700000	0.180238	CACNA2D3	-6.34833	-4.8466	-5.46357	-4.76213	0.304481	0.215207	0.286338	0.375877	0.521949
chr3:54700000-54750000	0.199382	CACNA2D3	-6.34833	-4.8466	-5.46357	-4.76213	0.321205	0.220008	0.30714	0.41936	0.544973
chr3:54750000-54800000	0.226062	CACNA2D3	-6.34833	-4.8466	-5.46357	-4.76213	0.341531	0.220354	0.330346	0.473883	0.573062
chr3:54800000-54850000	0.256064	CACNA2D3	-6.34833	-4.8466	-5.46357	-4.76213	0.360675	0.219128	0.354614	0.534534	0.60054
chr3:54850000-54900000	0.273752	CACNA2D3	-6.34833	-4.8466	-5.46357	-4.76213	0.377751	0.215838	0.375915	0.577158	0.616682
chr3:54900000-54950000	0.279278	CACNA2D3	-6.34833	-4.8466	-5.46357	-4.76213	0.392544	0.213418	0.395518	0.601779	0.62443
chr3:54950000-55000000	0.272055	CACNA2D3	-6.34833	-4.8466	-5.46357	-4.76213	0.398565	0.21505	0.412473	0.606014	0.622155
chr3:55000000-55050000	0.259226	CACNA2D3	-6.34833	-4.8466	-5.46357	-4.76213	0.401246	0.21741	0.428772	0.601311	0.615426
chr3:55050000-55100000	0.247592	CACNA2D3	-6.34833	-4.8466	-5.46357	-4.76213	0.403061	0.218963	0.444859	0.597431	0.609009
chr3:55100000-55150000	0.236244	CACNA2D3	-6.34833	-4.8466	-5.46357	-4.76213	0.405038	0.220327	0.457602	0.590867	0.603598
chr3:55500000-55550000	0.213247	WNT5A-AS1	-3.08566	-3.03175	-3.66526	-3.698	0.467357	0.235838	0.437732	0.551679	0.635432
chr3:69000000-69050000	-0.155978	EOGT	-1.92021	-1.79492	-1.65416	-1.67995	0.504124	0.716383	0.689305	0.50406	0.457193
chr3:69350000-69400000	-0.162504	FRMD4B	5.1044	4.67201	4.50418	4.37928	0.481341	0.758028	0.69012	0.493021	0.468296
chr3:69400000-69450000	-0.183946	FRMD4B	5.1044	4.67201	4.50418	4.37928	0.466179	0.760371	0.678106	0.456098	0.445782
chr3:69450000-69500000	-0.204728	FRMD4B	5.1044	4.67201	4.50418	4.37928	0.452464	0.764118	0.665756	0.421805	0.42363
chr3:98500000-98550000	0.285586	DCBLD2	-2.61867	-2.75106	-2.88633	-2.75004	0.258602	0.436006	0.762198	0.773403	0.768972
chr3:98550000-98600000	0.308472	DCBLD2	-2.61867	-2.75106	-2.88633	-2.75004	0.259661	0.451524	0.763344	0.810882	0.789081
chr3:98600000-98650000	0.327446	DCBLD2	-2.61867	-2.75106	-2.88633	-2.75004	0.259639	0.465531	0.760623	0.844168	0.801254
chr3:99350000-99400000	0.182678	COL8A1	-6.24847	-5.8964	-6.29131	-6.65596	0.328611	0.573507	0.669383	0.715217	0.697806
chr3:99400000-99450000	0.140294	COL8A1	-6.24847	-5.8964	-6.29131	-6.65596	0.358224	0.611049	0.681933	0.700758	0.680633
chr4:109500000-109550000	0.162966	RPL34	-1.48408	-1.43294	-1.44041	-1.40755	0.467687	0.227391	0.294336	0.510012	0.47553
chr4:113700000-113750000	-0.147379	ANK2	2.05827	2.13421	2.39282	2.22848	0.670076	0.588336	0.582307	0.379995	0.552394
chr4:113750000-113800000	-0.14854	ANK2	2.05827	2.13421	2.39282	2.22848	0.678735	0.5983	0.582169	0.384476	0.557913
chr4:113800000-113850000	-0.144466	ANK2	2.05827	2.13421	2.39282	2.22848	0.68696	0.606034	0.581307	0.395362	0.565239
chr4:113850000-113900000	-0.140866	ANK2	2.05827	2.13421	2.39282	2.22848	0.695995	0.617433	0.588724	0.412225	0.574144
chr4:119800000-119850000	0.2931	SYNPO2	-4.24399	-3.62132	-3.62859	-3.81374	0.539848	0.285096	0.632793	0.781811	0.776213
chr4:119850000-119900000	0.287438	SYNPO2	-4.24399	-3.62132	-3.62859	-3.81374	0.54261	0.269913	0.626469	0.770456	0.763746
chr4:119900000-119950000	0.280218	SYNPO2	-4.24399	-3.62132	-3.62859	-3.81374	0.541311	0.254115	0.617388	0.744786	0.757527
chr4:119950000-120000000	0.270207	SYNPO2	-4.24399	-3.62132	-3.62859	-3.81374	0.538394	0.240127	0.605922	0.71488	0.748495
chr4:120200000-120250000	0.162634	C4orf3	-1.94041	-1.71524	-1.8798	-1.83289	0.495466	0.27025	0.516508	0.563129	0.616956
chr4:123700000-123750000	0.160136	FGF2	-2.10076	-1.9647	-2.14567	-2.05837	0.633503	0.705075	0.584072	0.818314	0.783725
chr4:123750000-123800000	0.148505	FGF2	-2.10076	-1.9647	-2.14567	-2.05837	0.640993	0.692805	0.569195	0.794395	0.771277
chr4:141150000-141200000	0.208981	SCOC	-1.52835	-1.53566	-1.4491	-1.58083	0.30819	0.323123	0.775632	0.693889	0.662036
chr4:141200000-141250000	0.19422	SCOC	-1.52835	-1.53566	-1.4491	-1.58083	0.298261	0.320009	0.765418	0.668164	0.642735
chr4:141250000-141300000	0.172155	SCOC	-1.52835	-1.53566	-1.4491	-1.58083	0.290773	0.318442	0.743466	0.631367	0.614731
chr4:141300000-141350000	0.149635	SCOC	-1.52835	-1.53566	-1.4491	-1.58083	0.290186	0.318503	0.693806	0.587519	0.58008
chr4:154650000-154700000	-0.144179	RNF175	2.8592	2.98246	3.16401	3.66125	0.703408	0.613558	0.68386	0.513948	0.531578
chr4:156550000-156600000	-0.148761	GUCY1A3	6.92466	6.42453	5.66314	6.68159	0.374415	0.441409	0.343237	0.258706	0.216479
chr4:156600000-156650000	-0.140793	GUCY1A3	6.92466	6.42453	5.66314	6.68159	0.371806	0.430587	0.350214	0.265291	0.221527
chr4:16200000-16250000	-0.150712	TAPT1-AS1	1.84611	2.13511	2.25275	2.29754	0.581306	0.573754	0.63589	0.441997	0.450547
chr4:16250000-16300000	-0.150729	TAPT1-AS1	1.84611	2.13511	2.25275	2.29754	0.565467	0.551517	0.607352	0.416212	0.431887
chr4:162600000-162650000	0.14629	FSTL5	-7.5409	-5.32149	-4.80919	-6.91804	0.238747	0.226758	0.256082	0.419406	0.354233
chr4:162650000-162700000	0.156288	FSTL5	-7.5409	-5.32149	-4.80919	-6.91804	0.23838	0.222657	0.250104	0.423138	0.363532
chr4:162700000-162750000	0.160576	FSTL5	-7.5409	-5.32149	-4.80919	-6.91804	0.239147	0.217942	0.242599	0.420927	0.366683
chr4:162750000-162800000	0.159787	FSTL5	-7.5409	-5.32149	-4.80919	-6.91804	0.240557	0.213908	0.236507	0.415141	0.36508
chr4:162800000-162850000	0.15222	FSTL5	-7.5409	-5.32149	-4.80919	-6.91804	0.242446	0.212402	0.23862	0.406617	0.360135
chr4:16300000-16350000	-0.162135	TAPT1-AS1	1.84611	2.13511	2.25275	2.29754	0.546248	0.544261	0.593457	0.382667	0.415707
chr4:16500000-16550000	-0.162436	LDB2	1.46336	1.59135	1.37088	1.56613	0.482237	0.543126	0.559366	0.34333	0.388284
chr4:16550000-16600000	-0.144343	LDB2	1.46336	1.59135	1.37088	1.56613	0.466182	0.529852	0.555474	0.354869	0.390783
chr4:166300000-166350000	-0.143	HADHAP1	2.17458	1.80995	2.3804	2.11107	0.461772	0.573801	0.479952	0.369854	0.354497
chr4:16850000-16900000	-0.145025	LDB2	1.46336	1.59135	1.37088	1.56613	0.498279	0.587064	0.61831	0.397359	0.448359
chr4:16900000-16950000	-0.150948	LDB2	1.46336	1.59135	1.37088	1.56613	0.513096	0.595842	0.631193	0.398487	0.459705
chr4:176700000-176750000	-0.269998	RP11-806K15.1	4.41166	6.00443	5.0625	4.63285	0.727078	0.651032	0.309068	0.255396	0.329392
chr4:176950000-177000000	-0.220991	WDR17	2.63496	2.63712	2.55288	2.22937	0.739144	0.679006	0.439015	0.348846	0.447283
chr4:177000000-177050000	-0.201079	WDR17	2.63496	2.63712	2.55288	2.22937	0.732238	0.680947	0.466338	0.382383	0.468474
chr4:177050000-177100000	-0.18022	WDR17	2.63496	2.63712	2.55288	2.22937	0.725398	0.680096	0.490898	0.414842	0.48898
chr4:177100000-177150000	-0.15939	WDR17	2.63496	2.63712	2.55288	2.22937	0.717126	0.67698	0.512402	0.443647	0.508579
chr4:184050000-184100000	0.140569	WWC2	-1.21312	-1.42257	-1.33144	-1.48075	0.493634	0.662788	0.546116	0.684033	0.73213
chr4:184100000-184150000	0.151453	WWC2	-1.21312	-1.42257	-1.33144	-1.48075	0.482845	0.64608	0.544066	0.683155	0.735079
chr4:184150000-184200000	0.167017	WWC2	-1.21312	-1.42257	-1.33144	-1.48075	0.476153	0.634476	0.546094	0.691475	0.74704
chr4:184200000-184250000	0.183061	WWC2	-1.21312	-1.42257	-1.33144	-1.48075	0.472138	0.627098	0.548624	0.704359	0.760337
chr4:185000000-185050000	-0.198729	ENPP6	6.80784	7.42064	7.02872	7.02199	0.504411	0.718062	0.432423	0.295653	0.410153
chr4:185050000-185100000	-0.18747	ENPP6	6.80784	7.42064	7.02872	7.02199	0.514764	0.732125	0.460587	0.324879	0.438498
chr4:185100000-185150000	-0.16196	ENPP6	6.80784	7.42064	7.02872	7.02199	0.528709	0.743855	0.494043	0.37338	0.480437
chr4:187600000-187650000	0.168205	FAT1	-1.25928	-1.43028	-1.21594	-1.22219	0.441529	0.248309	0.241096	0.490124	0.466907
chr4:23750000-23800000	-0.175961	PPARGC1A	2.53619	2.58132	2.82475	2.482	0.505234	0.647136	0.373415	0.298403	0.366865
chr4:23800000-23850000	-0.181881	PPARGC1A	2.53619	2.58132	2.82475	2.482	0.524237	0.663426	0.385774	0.307986	0.37721
chr4:23850000-23900000	-0.173329	PPARGC1A	2.53619	2.58132	2.82475	2.482	0.540716	0.669679	0.398316	0.319028	0.406787
chr4:23900000-23950000	-0.16609	PPARGC1A	2.53619	2.58132	2.82475	2.482	0.555848	0.672256	0.413894	0.317505	0.444981
chr4:24350000-24400000	-0.167787	Hsap38.chr4.24386135.24386734.+	3.91629	6.73669	5.25794	4.75742	0.556672	0.599085	0.480311	0.355855	0.399284
chr4:31050000-31100000	-0.140734	PCDH7	1.45534	1.93284	2.76649	2.37557	0.428708	0.386497	0.350032	0.221177	0.27418
chr4:31100000-31150000	-0.156946	PCDH7	1.45534	1.93284	2.76649	2.37557	0.447855	0.414279	0.351891	0.219284	0.276173
chr4:37200000-37250000	-0.190372	KIAA1239	7.51343	4.82016	7.05342	8.41638	0.503117	0.403283	0.273982	0.20531	0.200868
chr4:37250000-37300000	-0.202501	KIAA1239	7.51343	4.82016	7.05342	8.41638	0.52334	0.447135	0.288968	0.212503	0.222124
chr4:37300000-37350000	-0.216612	KIAA1239	7.51343	4.82016	7.05342	8.41638	0.546581	0.499301	0.312853	0.226627	0.245972
chr4:37350000-37400000	-0.229111	KIAA1239	7.51343	4.82016	7.05342	8.41638	0.573448	0.544031	0.343555	0.244426	0.271374
chr4:37400000-37450000	-0.23692	KIAA1239	7.51343	4.82016	7.05342	8.41638	0.601886	0.584924	0.375712	0.267716	0.300125
chr4:37500000-37550000	-0.219829	C4orf19	5.7046	3.87461	4.49913	5.93797	0.640453	0.624827	0.436411	0.33013	0.364673
chr4:37550000-37600000	-0.202694	C4orf19	5.7046	3.87461	4.49913	5.93797	0.657258	0.647484	0.462451	0.37165	0.40109
chr4:37600000-37650000	-0.186687	C4orf19	5.7046	3.87461	4.49913	5.93797	0.673456	0.670199	0.489896	0.414028	0.434967
chr4:55900000-55950000	0.229624	KDR	-5.52568	-5.79181	-6.20079	-6.06298	0.247573	0.270844	0.315234	0.573486	0.441529
chr4:55950000-56000000	0.232728	KDR	-5.52568	-5.79181	-6.20079	-6.06298	0.256073	0.276305	0.333598	0.573388	0.469386
chr4:57850000-57900000	0.212589	IGFBP7	-4.56803	-3.67035	-2.98714	-3.74668	0.521472	0.504323	0.535155	0.746998	0.718814
chr4:57900000-57950000	0.210458	IGFBP7	-4.56803	-3.67035	-2.98714	-3.74668	0.520395	0.562719	0.511565	0.76216	0.721875
chr4:57950000-58000000	0.190196	IGFBP7	-4.56803	-3.67035	-2.98714	-3.74668	0.513919	0.639406	0.486011	0.762403	0.71088
chr4:74250000-74300000	0.175769	AFP	-4.78716	-4.56315	-5.42794	-5.26727	0.241367	0.211065	0.546933	0.545711	0.472069
chr4:74300000-74350000	0.196978	AFP	-4.78716	-4.56315	-5.42794	-5.26727	0.237966	0.212866	0.577412	0.573549	0.505903
chr4:99150000-99200000	0.149101	RAP1GDS1	-1.289	-1.47582	-1.43095	-1.314	0.478382	0.506092	0.44462	0.628821	0.622111
chr4:99200000-99250000	0.154968	RAP1GDS1	-1.289	-1.47582	-1.43095	-1.314	0.481408	0.510837	0.451721	0.641278	0.631302
chr4:99250000-99300000	0.159821	RAP1GDS1	-1.289	-1.47582	-1.43095	-1.314	0.480007	0.516668	0.457522	0.652932	0.636174
chr4:99300000-99350000	0.162344	RAP1GDS1	-1.289	-1.47582	-1.43095	-1.314	0.478734	0.53118	0.468098	0.669551	0.640478
chr4:99350000-99400000	0.152643	RAP1GDS1	-1.289	-1.47582	-1.43095	-1.314	0.488503	0.543005	0.480344	0.671124	0.642063
chr5:110050000-110100000	0.153003	SLC25A46	-1.04298	-1.07279	-1.11716	-1.07073	0.276031	0.251472	0.35977	0.494181	0.40334
chr5:110100000-110150000	0.173147	SLC25A46	-1.04298	-1.07279	-1.11716	-1.07073	0.280408	0.25176	0.377298	0.525298	0.427307
chr5:115750000-115800000	-0.161214	CTB-118N6.3	2.6078	2.39382	2.36988	2.18976	0.662557	0.633117	0.372626	0.348655	0.441117
chr5:115800000-115850000	-0.16757	CTB-118N6.3	2.6078	2.39382	2.36988	2.18976	0.687569	0.64484	0.3737	0.354858	0.447407
chr5:119750000-119800000	0.326881	PRR16	-6.27758	-5.94039	-5.54915	-5.3665	0.235786	0.250627	0.28928	0.652604	0.518287
chr5:119800000-119850000	0.319192	PRR16	-6.27758	-5.94039	-5.54915	-5.3665	0.225146	0.238787	0.285681	0.638257	0.499869
chr5:119850000-119900000	0.298559	PRR16	-6.27758	-5.94039	-5.54915	-5.3665	0.221108	0.236334	0.278793	0.608627	0.479314
chr5:119900000-119950000	0.272951	PRR16	-6.27758	-5.94039	-5.54915	-5.3665	0.219271	0.239179	0.271586	0.573312	0.459281
chr5:119950000-120000000	0.261834	PRR16	-6.27758	-5.94039	-5.54915	-5.3665	0.222734	0.255278	0.26617	0.559419	0.460371
chr5:120000000-120050000	0.251858	PRR16	-6.27758	-5.94039	-5.54915	-5.3665	0.227598	0.274295	0.261627	0.548357	0.464372
chr5:120100000-120150000	0.227285	CTD-2334D19.1	-7.19809	-8.11512	-7.33763	-7.88341	0.226751	0.287564	0.258017	0.519627	0.449831
chr5:135350000-135400000	0.263135	TGFBI	-7.61374	-7.71145	-8.28103	-8.24319	0.307627	0.716246	0.450095	0.72505	0.783867
chr5:140550000-140600000	-0.159233	PCDHB9	2.00169	3.06783	3.66211	2.58993	0.488661	0.629434	0.446634	0.320711	0.403976
chr5:145300000-145350000	0.276393	SH3RF2	-6.87453	-6.29353	-5.82951	-6.29927	0.366764	0.366035	0.491684	0.672621	0.696487
chr5:145350000-145400000	0.250804	SH3RF2	-6.87453	-6.29353	-5.82951	-6.29927	0.396581	0.403906	0.50037	0.675814	0.693032
chr5:145400000-145450000	0.22917	SH3RF2	-6.87453	-6.29353	-5.82951	-6.29927	0.426343	0.439266	0.50435	0.680824	0.690821
chr5:145450000-145500000	0.219128	SH3RF2	-6.87453	-6.29353	-5.82951	-6.29927	0.457459	0.471805	0.503543	0.69596	0.697502
chr5:151050000-151100000	0.196711	SPARC	-2.92667	-2.45436	-2.25109	-2.5658	0.392259	0.679366	0.675149	0.7924	0.765538
chr5:151100000-151150000	0.199465	ATOX1	-1.21589	-1.28529	-1.20073	-1.16794	0.384764	0.677642	0.678626	0.791427	0.768191
chr5:151150000-151200000	0.190664	ATOX1	-1.21589	-1.28529	-1.20073	-1.16794	0.367902	0.665361	0.675655	0.765273	0.755334
chr5:158600000-158650000	0.148867	RNF145	-1.3316	-1.44089	-1.3673	-1.26584	0.504184	0.276013	0.645676	0.634307	0.614009
chr5:158650000-158700000	0.163652	UBLCP1	-1.5341	-1.5077	-1.49824	-1.57947	0.495942	0.275879	0.634899	0.634334	0.630784
chr5:158700000-158750000	0.170204	UBLCP1	-1.5341	-1.5077	-1.49824	-1.57947	0.469661	0.267104	0.610853	0.620447	0.618373
chr5:159300000-159350000	0.211585	ADRA1B	-9.5919	-7.08164	-10.5303	-9.55462	0.501232	0.414522	0.47486	0.707178	0.643067
chr5:159350000-159400000	0.193693	ADRA1B	-9.5919	-7.08164	-10.5303	-9.55462	0.524685	0.457437	0.493056	0.710573	0.660266
chr5:159400000-159450000	0.178647	TTC1	-1.69532	-1.73999	-1.85489	-1.85802	0.546552	0.494762	0.510909	0.715381	0.676727
chr5:159450000-159500000	0.162067	TTC1	-1.69532	-1.73999	-1.85489	-1.85802	0.569609	0.5309	0.532259	0.720843	0.691803
chr5:163700000-163750000	-0.214746	CTC-340A15.2	3.86213	3.64099	4.23665	4.39277	0.625045	0.388109	0.670898	0.386504	0.306704
chr5:163750000-163800000	-0.20706	CTC-340A15.2	3.86213	3.64099	4.23665	4.39277	0.610353	0.369888	0.653024	0.371291	0.303432
chr5:163800000-163850000	-0.19745	CTC-340A15.2	3.86213	3.64099	4.23665	4.39277	0.589006	0.336642	0.628762	0.346166	0.295207
chr5:163850000-163900000	-0.188864	CTC-340A15.2	3.86213	3.64099	4.23665	4.39277	0.566309	0.299707	0.602575	0.317206	0.284126
chr5:163950000-164000000	-0.178154	CTC-340A15.2	3.86213	3.64099	4.23665	4.39277	0.529395	0.252979	0.547517	0.273806	0.25648
chr5:164000000-164050000	-0.170913	CTC-340A15.2	3.86213	3.64099	4.23665	4.39277	0.508947	0.240051	0.512236	0.258437	0.24056
chr5:164050000-164100000	-0.161637	CTC-340A15.2	3.86213	3.64099	4.23665	4.39277	0.487625	0.231859	0.47335	0.246404	0.225544
chr5:164100000-164150000	-0.151767	CTC-340A15.2	3.86213	3.64099	4.23665	4.39277	0.468026	0.227991	0.4372	0.237802	0.214141
chr5:164150000-164200000	-0.143915	CTC-340A15.2	3.86213	3.64099	4.23665	4.39277	0.452052	0.228173	0.408904	0.232658	0.205598
chr5:169000000-169050000	0.283889	SPDL1	-1.12689	-1.40789	-1.6052	-1.71339	0.310594	0.251525	0.703222	0.62684	0.784498
chr5:169050000-169100000	0.28351	DOCK2	-4.76075	-5.57282	-6.62633	-6.63654	0.344258	0.265211	0.694837	0.639974	0.796584
chr5:169100000-169150000	0.269079	DOCK2	-4.76075	-5.57282	-6.62633	-6.63654	0.377506	0.280276	0.682126	0.632995	0.798435
chr5:169150000-169200000	0.244994	DOCK2	-4.76075	-5.57282	-6.62633	-6.63654	0.40913	0.297216	0.665661	0.611971	0.792688
chr5:169200000-169250000	0.212905	DOCK2	-4.76075	-5.57282	-6.62633	-6.63654	0.443161	0.319094	0.646831	0.584798	0.780401
chr5:169250000-169300000	0.1713	DOCK2	-4.76075	-5.57282	-6.62633	-6.63654	0.483288	0.348648	0.624659	0.553135	0.760528
chr5:170050000-170100000	-0.343481	CTC-265N9.1	3.51164	4.23927	5.55915	4.22747	0.812226	0.695014	0.701015	0.387496	0.397712
chr5:170100000-170150000	-0.335585	CTC-265N9.1	3.51164	4.23927	5.55915	4.22747	0.811061	0.67209	0.682863	0.37245	0.400388
chr5:175050000-175100000	-0.246271	HRH2	5.26112	5.78188	5.58727	6.39587	0.498733	0.574527	0.4084	0.217561	0.277671
chr5:175100000-175150000	-0.244296	HRH2	5.26112	5.78188	5.58727	6.39587	0.507873	0.55766	0.403621	0.225962	0.264882
chr5:31600000-31650000	-0.213614	PDZD2	2.40501	2.70124	2.50949	2.11894	0.650034	0.703038	0.511946	0.427037	0.389081
chr5:31650000-31700000	-0.223267	PDZD2	2.40501	2.70124	2.50949	2.11894	0.659671	0.703787	0.530715	0.42936	0.386888
chr5:31700000-31750000	-0.220192	PDZD2	2.40501	2.70124	2.50949	2.11894	0.666607	0.700038	0.546423	0.445981	0.389014
chr5:31750000-31800000	-0.212909	PDZD2	2.40501	2.70124	2.50949	2.11894	0.675248	0.700319	0.562564	0.468987	0.397282
chr5:31800000-31850000	-0.202664	PDZD2	2.40501	2.70124	2.50949	2.11894	0.69272	0.708628	0.579	0.499688	0.415215
chr5:31850000-31900000	-0.188604	PDZD2	2.40501	2.70124	2.50949	2.11894	0.708019	0.720891	0.596096	0.52706	0.445736
chr5:31900000-31950000	-0.169985	PDZD2	2.40501	2.70124	2.50949	2.11894	0.721337	0.733938	0.612692	0.554977	0.483697
chr5:31950000-32000000	-0.144381	PDZD2	2.40501	2.70124	2.50949	2.11894	0.725574	0.741805	0.628797	0.581392	0.527296
chr5:34000000-34050000	0.150336	C1QTNF3	2.89498	3.03992	3.1137	3.55862	0.391319	0.588405	0.664145	0.77773	0.618857
chr5:34650000-34700000	0.220136	RAI14	-2.48331	-2.78894	-2.68101	-2.47746	0.583944	0.49767	0.665141	0.786733	0.818041
chr5:34700000-34750000	0.209363	RAI14	-2.48331	-2.78894	-2.68101	-2.47746	0.567151	0.490222	0.656182	0.76039	0.800705
chr5:34750000-34800000	0.197307	RAI14	-2.48331	-2.78894	-2.68101	-2.47746	0.549369	0.484776	0.645699	0.732683	0.781827
chr5:34800000-34850000	0.18437	RAI14	-2.48331	-2.78894	-2.68101	-2.47746	0.54433	0.487921	0.636368	0.716153	0.765001
chr5:36600000-36650000	-0.202555	SLC1A3	3.95097	4.27368	4.87541	4.53796	0.788457	0.760393	0.683802	0.586164	0.49716
chr5:36700000-36750000	-0.214398	CTD-2353F22.1	2.87506	3.92396	4.77106	6.13892	0.784877	0.74781	0.665784	0.545656	0.491196
chr5:40900000-40950000	0.2348	C7	-7.43228	-5.53943	-5.58142	-6.78071	0.354706	0.308927	0.496422	0.648267	0.594703
chr5:40950000-41000000	0.214699	C7	-7.43228	-5.53943	-5.58142	-6.78071	0.334492	0.281473	0.481997	0.603023	0.558351
chr5:5100000-5150000	0.189717	ADAMTS16	-4.93028	-5.07058	-4.38067	-3.87276	0.253555	0.444624	0.234632	0.589961	0.411348
chr5:5150000-5200000	0.194472	ADAMTS16	-4.93028	-5.07058	-4.38067	-3.87276	0.270789	0.484665	0.234673	0.627903	0.421126
chr5:5200000-5250000	0.206452	ADAMTS16	-4.93028	-5.07058	-4.38067	-3.87276	0.2785	0.50373	0.231491	0.665876	0.422843
chr5:5250000-5300000	0.215273	ADAMTS16	-4.93028	-5.07058	-4.38067	-3.87276	0.283815	0.509111	0.228465	0.690636	0.420838
chr5:5300000-5350000	0.224231	ADAMTS16	-4.93028	-5.07058	-4.38067	-3.87276	0.284158	0.502337	0.224528	0.704515	0.417962
chr5:53800000-53850000	0.148238	SNX18	-2.15782	-2.02953	-1.78985	-1.76083	0.448653	0.519658	0.288858	0.455788	0.678801
chr5:56100000-56150000	-0.19567	MAP3K1	2.56574	2.87655	2.85161	2.78381	0.783559	0.767507	0.393988	0.522243	0.383121
chr5:56150000-56200000	-0.187432	MAP3K1	2.56574	2.87655	2.85161	2.78381	0.764316	0.744148	0.41448	0.521471	0.385627
chr5:65000000-65050000	0.146707	SGTB	-1.39326	-1.15422	-1.25846	-1.4005	0.623383	0.660248	0.684323	0.795546	0.809837
chr5:65200000-65250000	0.152145	ERBB2IP	-1.47942	-1.72823	-1.5385	-1.54678	0.671744	0.687951	0.709567	0.847192	0.836606
chr5:65250000-65300000	0.14562	ERBB2IP	-1.47942	-1.72823	-1.5385	-1.54678	0.663562	0.682118	0.705644	0.833773	0.825017
chr5:76100000-76150000	0.212383	F2RL1	-4.40108	-4.51094	-5.10324	-4.72845	0.519143	0.517427	0.702187	0.780534	0.803404
chr5:76200000-76250000	0.205912	CRHBP	-6.16506	-6.51601	-7.27824	-7.03478	0.490256	0.483895	0.67947	0.734253	0.779984
chr5:76250000-76300000	0.197406	CRHBP	-6.16506	-6.51601	-7.27824	-7.03478	0.479439	0.456919	0.658653	0.699506	0.758646
chr5:77250000-77300000	-0.140196	AP3B1	-1.17055	-1.1489	-1.10014	-1.20301	0.636072	0.739923	0.460818	0.46749	0.47666
chr5:77300000-77350000	-0.143785	AP3B1	-1.17055	-1.1489	-1.10014	-1.20301	0.634851	0.724487	0.464974	0.458143	0.470495
chr5:77350000-77400000	-0.14427	AP3B1	-1.17055	-1.1489	-1.10014	-1.20301	0.636819	0.709294	0.474015	0.45578	0.469098
chr5:800000-850000	-0.158481	ZDHHC11	3.40227	3.66944	3.41181	3.24866	0.681438	0.657574	0.445067	0.328368	0.544056
chr5:80200000-80250000	0.219466	CTC-459I6.1	-5.41242	-3.67574	-5.49041	-7.17834	0.524237	0.571299	0.397029	0.683338	0.750639
chr5:80300000-80350000	0.173283	RASGRF2	-4.83553	-4.88692	-5.1722	-4.89346	0.548281	0.603159	0.418681	0.653103	0.740211
chr5:83200000-83250000	0.173174	EDIL3	-4.68434	-3.92872	-2.87847	-3.47674	0.252527	0.310021	0.294944	0.560845	0.357164
chr5:83250000-83300000	0.171947	EDIL3	-4.68434	-3.92872	-2.87847	-3.47674	0.241699	0.286897	0.284522	0.539031	0.346941
chr5:83300000-83350000	0.16165	EDIL3	-4.68434	-3.92872	-2.87847	-3.47674	0.234238	0.269711	0.278376	0.508567	0.336283
chr5:83350000-83400000	0.142664	EDIL3	-4.68434	-3.92872	-2.87847	-3.47674	0.230002	0.262094	0.278421	0.476475	0.32253
chr5:850000-900000	-0.161981	ZDHHC11	3.40227	3.66944	3.41181	3.24866	0.684689	0.658961	0.447515	0.335212	0.534936
chr5:88100000-88150000	-0.140748	MEF2C	1.60117	1.45017	1.93477	1.87505	0.684081	0.673066	0.435965	0.396944	0.516969
chr5:88200000-88250000	-0.16355	MEF2C-AS1	3.31147	3.63944	3.90138	3.42291	0.64009	0.63768	0.451208	0.343546	0.482006
chr5:88250000-88300000	-0.177609	MEF2C-AS1	3.31147	3.63944	3.90138	3.42291	0.619649	0.625618	0.46504	0.316045	0.468942
chr5:88300000-88350000	-0.191411	MEF2C-AS1	3.31147	3.63944	3.90138	3.42291	0.592365	0.622551	0.475072	0.295247	0.448589
chr5:88350000-88400000	-0.191707	MEF2C-AS1	3.31147	3.63944	3.90138	3.42291	0.555942	0.614383	0.480969	0.289664	0.427785
chr5:88400000-88450000	-0.185837	MEF2C-AS1	3.31147	3.63944	3.90138	3.42291	0.519734	0.606461	0.484734	0.291771	0.410508
chr5:88450000-88500000	-0.169715	MEF2C-AS1	3.31147	3.63944	3.90138	3.42291	0.490279	0.599577	0.486169	0.300706	0.410548
chr5:88500000-88550000	-0.152918	MEF2C-AS1	3.31147	3.63944	3.90138	3.42291	0.464598	0.593607	0.485464	0.310011	0.413267
chr5:88550000-88600000	-0.145125	MEF2C-AS1	3.31147	3.63944	3.90138	3.42291	0.444433	0.591468	0.483998	0.313548	0.409467
chr5:88600000-88650000	-0.140339	MEF2C-AS1	3.31147	3.63944	3.90138	3.42291	0.424734	0.588171	0.479443	0.313427	0.400793
chr5:88650000-88700000	-0.144305	MEF2C-AS1	3.31147	3.63944	3.90138	3.42291	0.403553	0.577889	0.470598	0.303093	0.376324
chr5:88700000-88750000	-0.143492	MEF2C-AS1	3.31147	3.63944	3.90138	3.42291	0.384392	0.564023	0.457335	0.291806	0.358377
chr5:88750000-88800000	-0.140325	MEF2C-AS1	3.31147	3.63944	3.90138	3.42291	0.369508	0.548647	0.441135	0.279934	0.345609
chr5:95000000-95050000	0.154955	RHOBTB3	-1.15499	-1.34538	-1.04725	-1.05676	0.521969	0.663524	0.663658	0.793203	0.749475
chr5:95050000-95100000	0.159031	RHOBTB3	-1.15499	-1.34538	-1.04725	-1.05676	0.521083	0.657027	0.66428	0.7986	0.747721
chr5:95100000-95150000	0.161707	RHOBTB3	-1.15499	-1.34538	-1.04725	-1.05676	0.50598	0.643517	0.663587	0.792541	0.739596
chr5:95150000-95200000	0.164025	RHOBTB3	-1.15499	-1.34538	-1.04725	-1.05676	0.486357	0.625911	0.658947	0.78006	0.7288
chr5:95850000-95900000	0.171215	CAST	-1.88772	-1.82509	-1.93444	-1.94973	0.406705	0.623118	0.718031	0.765025	0.74264
chr5:95900000-95950000	0.176138	CAST	-1.88772	-1.82509	-1.93444	-1.94973	0.430254	0.649091	0.735774	0.794419	0.767935
chr5:95950000-96000000	0.173971	CAST	-1.88772	-1.82509	-1.93444	-1.94973	0.454624	0.676239	0.750534	0.815364	0.786843
chr5:96000000-96050000	0.152245	CAST	-1.88772	-1.82509	-1.93444	-1.94973	0.478647	0.69641	0.755393	0.806618	0.784838
chr6:100800000-100850000	0.306686	SIM1	-7.48031	-6.41824	-5.45099	-5.11128	0.314932	0.286016	0.434772	0.662808	0.641045
chr6:100850000-100900000	0.269249	SIM1	-7.48031	-6.41824	-5.45099	-5.11128	0.328114	0.312696	0.428858	0.634199	0.617412
chr6:100900000-100950000	0.244858	SIM1	-7.48031	-6.41824	-5.45099	-5.11128	0.337108	0.323279	0.421048	0.60952	0.601152
chr6:107850000-107900000	-0.16288	SOBP	1.95915	1.67692	1.92176	2.02963	0.634099	0.726131	0.592956	0.427693	0.548671
chr6:107900000-107950000	-0.172446	SOBP	1.95915	1.67692	1.92176	2.02963	0.627892	0.725676	0.588811	0.414269	0.53576
chr6:107950000-108000000	-0.178044	SOBP	1.95915	1.67692	1.92176	2.02963	0.619894	0.725712	0.586525	0.404549	0.527452
chr6:111400000-111450000	-0.142144	SLC16A10	5.76476	5.70134	4.09073	4.9025	0.743876	0.758593	0.6732	0.572596	0.593562
chr6:11500000-11550000	0.149008	TMEM170B	2.1089	2.10971	2.09794	1.91051	0.547852	0.732358	0.462328	0.718821	0.740886
chr6:11550000-11600000	0.173196	TMEM170B	2.1089	2.10971	2.09794	1.91051	0.522944	0.705989	0.494755	0.746114	0.749404
chr6:119400000-119450000	-0.141488	FAM184A	3.86819	3.21676	3.1614	3.16096	0.766746	0.720204	0.525433	0.513975	0.544637
chr6:119450000-119500000	-0.147745	FAM184A	3.86819	3.21676	3.1614	3.16096	0.758512	0.704659	0.525901	0.508109	0.52245
chr6:12250000-12300000	0.259934	EDN1	-7.68939	-8.30349	-6.30074	-7.37977	0.322449	0.461614	0.371258	0.593068	0.697013
chr6:124900000-124950000	0.15101	NKAIN2	-3.88309	-6.34932	-2.71999	-2.62359	0.274919	0.250229	0.287369	0.402892	0.440807
chr6:124950000-125000000	0.170448	NKAIN2	-3.88309	-6.34932	-2.71999	-2.62359	0.290383	0.257154	0.3058	0.433063	0.476725
chr6:125000000-125050000	0.195219	NKAIN2	-3.88309	-6.34932	-2.71999	-2.62359	0.308678	0.267943	0.324675	0.471738	0.519564
chr6:125050000-125100000	0.222153	NKAIN2	-3.88309	-6.34932	-2.71999	-2.62359	0.331576	0.286628	0.344024	0.518495	0.567296
chr6:125100000-125150000	0.245032	NKAIN2	-3.88309	-6.34932	-2.71999	-2.62359	0.359242	0.310623	0.364757	0.566677	0.613135
chr6:125250000-125300000	0.258007	RNF217	-1.83323	-1.6809	-1.51396	-1.61199	0.44862	0.372162	0.416432	0.65562	0.685205
chr6:125300000-125350000	0.250524	RNF217	-1.83323	-1.6809	-1.51396	-1.61199	0.471432	0.385129	0.423387	0.666846	0.6875
chr6:125350000-125400000	0.234676	RNF217	-1.83323	-1.6809	-1.51396	-1.61199	0.497177	0.401462	0.425976	0.671568	0.680862
chr6:125450000-125500000	0.172142	TPD52L1	-2.56184	-2.62293	-2.68416	-2.7789	0.571301	0.447152	0.416702	0.659849	0.641205
chr6:12950000-13000000	-0.162806	PHACTR1	3.315	2.98411	2.93035	2.84477	0.506965	0.586399	0.589224	0.32721	0.468904
chr6:13000000-13050000	-0.180644	PHACTR1	3.315	2.98411	2.93035	2.84477	0.514514	0.595417	0.605778	0.322671	0.459846
chr6:13050000-13100000	-0.190683	PHACTR1	3.315	2.98411	2.93035	2.84477	0.529106	0.600617	0.61979	0.324306	0.460671
chr6:13100000-13150000	-0.187037	PHACTR1	3.315	2.98411	2.93035	2.84477	0.545056	0.609698	0.634988	0.340765	0.478323
chr6:13150000-13200000	-0.175895	PHACTR1	3.315	2.98411	2.93035	2.84477	0.561951	0.622047	0.649307	0.366934	0.503479
chr6:13200000-13250000	-0.159865	PHACTR1	3.315	2.98411	2.93035	2.84477	0.582682	0.643954	0.667291	0.406917	0.535971
chr6:134200000-134250000	0.183009	TCF21	-8.10891	-8.32846	-7.92159	-7.5497	0.386726	0.462932	0.588846	0.678026	0.646996
chr6:138400000-138450000	-0.202002	PERP	-2.66112	-2.07598	-1.72471	-2.17815	0.615228	0.666889	0.653559	0.48303	0.403418
chr6:138700000-138750000	-0.140708	HEBP2	-1.44239	-1.48853	-1.42714	-1.42412	0.666527	0.672459	0.663305	0.569293	0.484152
chr6:165650000-165700000	-0.213642	C6orf118	5.88635	6.047	3.97064	6.91539	0.519579	0.598436	0.23905	0.215252	0.262174
chr6:165800000-165850000	-0.227277	PDE10A	2.92914	3.56304	4.89666	3.83835	0.538911	0.578878	0.26238	0.241877	0.223683
chr6:165850000-165900000	-0.23428	PDE10A	2.92914	3.56304	4.89666	3.83835	0.547964	0.571409	0.266415	0.247735	0.207565
chr6:165950000-166000000	-0.251979	PDE10A	2.92914	3.56304	4.89666	3.83835	0.573453	0.572502	0.274415	0.257707	0.185249
chr6:166050000-166100000	-0.27477	PDE10A	2.92914	3.56304	4.89666	3.83835	0.608007	0.599862	0.281609	0.267488	0.175958
chr6:166100000-166150000	-0.282168	PDE10A	2.92914	3.56304	4.89666	3.83835	0.620361	0.616266	0.281974	0.270843	0.177222
chr6:166200000-166250000	-0.277585	PDE10A	2.92914	3.56304	4.89666	3.83835	0.622501	0.650553	0.273783	0.279645	0.196409
chr6:166250000-166300000	-0.268914	PDE10A	2.92914	3.56304	4.89666	3.83835	0.618301	0.668416	0.271538	0.28938	0.211628
chr6:166750000-166800000	-0.194515	RP1-168L15.5	6.59068	4.56813	4.02402	6.77864	0.663844	0.705606	0.522675	0.427426	0.444961
chr6:168200000-168250000	-0.148644	MLLT4-AS1	2.24092	2.49516	2.17912	2.24196	0.713092	0.472104	0.260383	0.266754	0.399678
chr6:17750000-17800000	0.183974	KIF13A	-1.05378	-1.09344	-1.14582	-1.0998	0.52979	0.623607	0.488303	0.713924	0.74849
chr6:17800000-17850000	0.176274	KIF13A	-1.05378	-1.09344	-1.14582	-1.0998	0.518839	0.618809	0.489509	0.695484	0.741834
chr6:17850000-17900000	0.174042	KIF13A	-1.05378	-1.09344	-1.14582	-1.0998	0.5139	0.615916	0.493772	0.686139	0.744336
chr6:17900000-17950000	0.175895	KIF13A	-1.05378	-1.09344	-1.14582	-1.0998	0.511164	0.616576	0.495695	0.682392	0.751687
chr6:17950000-18000000	0.184784	KIF13A	-1.05378	-1.09344	-1.14582	-1.0998	0.52045	0.631327	0.491354	0.695115	0.769873
chr6:20100000-20150000	-0.204136	MBOAT1	2.02461	1.80115	1.29581	1.21974	0.5875	0.528353	0.466189	0.297714	0.348708
chr6:20150000-20200000	-0.195779	MBOAT1	2.02461	1.80115	1.29581	1.21974	0.60209	0.543013	0.501881	0.33145	0.374982
chr6:20200000-20250000	-0.199404	MBOAT1	2.02461	1.80115	1.29581	1.21974	0.6291	0.56291	0.533556	0.355336	0.396232
chr6:24450000-24500000	-0.200009	ALDH5A1	1.81513	1.74265	1.80266	1.98501	0.614106	0.599392	0.579112	0.415554	0.379503
chr6:24500000-24550000	-0.192388	ALDH5A1	1.81513	1.74265	1.80266	1.98501	0.609259	0.599039	0.575786	0.400089	0.404524
chr6:47400000-47450000	-0.147719	CD2AP	-1.34409	-1.41501	-1.47632	-1.50699	0.446998	0.64358	0.63684	0.442515	0.413659
chr6:69900000-69950000	-0.151672	BAI3	3.45326	3.13227	3.18991	3.32255	0.462034	0.574364	0.238307	0.220518	0.325943
chr6:69950000-70000000	-0.172669	BAI3	3.45326	3.13227	3.18991	3.32255	0.481216	0.603423	0.245702	0.224947	0.316608
chr6:70000000-70050000	-0.195624	BAI3	3.45326	3.13227	3.18991	3.32255	0.50319	0.63996	0.248424	0.229745	0.306722
chr6:70050000-70100000	-0.215558	BAI3	3.45326	3.13227	3.18991	3.32255	0.524903	0.670531	0.251064	0.233861	0.299355
chr6:70550000-70600000	-0.175953	COL19A1	3.55533	4.11498	4.80539	5.38438	0.400627	0.574776	0.368449	0.262702	0.281293
chr6:70600000-70650000	-0.176287	COL19A1	3.55533	4.11498	4.80539	5.38438	0.397586	0.556428	0.370377	0.259398	0.270955
chr6:70650000-70700000	-0.178563	COL19A1	3.55533	4.11498	4.80539	5.38438	0.397529	0.534816	0.369473	0.25228	0.258473
chr6:70700000-70750000	-0.184274	COL19A1	3.55533	4.11498	4.80539	5.38438	0.400071	0.51342	0.365472	0.23895	0.245143
chr6:70750000-70800000	-0.187978	COL19A1	3.55533	4.11498	4.80539	5.38438	0.410948	0.498472	0.356628	0.225709	0.242366
chr6:70800000-70850000	-0.186648	COL19A1	3.55533	4.11498	4.80539	5.38438	0.423701	0.485545	0.346874	0.218949	0.245168
chr6:70850000-70900000	-0.176141	COL19A1	3.55533	4.11498	4.80539	5.38438	0.435641	0.470694	0.334763	0.222602	0.252515
chr6:70900000-70950000	-0.15435	COL19A1	3.55533	4.11498	4.80539	5.38438	0.450038	0.454824	0.326931	0.242675	0.26982
chr6:84700000-84750000	-0.243911	MRAP2	4.08048	4.95185	4.94847	4.76553	0.514039	0.595171	0.541749	0.336815	0.276002
chr6:84750000-84800000	-0.235283	MRAP2	4.08048	4.95185	4.94847	4.76553	0.508337	0.591195	0.541205	0.339959	0.283299
chr6:84800000-84850000	-0.216379	MRAP2	4.08048	4.95185	4.94847	4.76553	0.4942	0.575721	0.533653	0.344771	0.29152
chr6:85350000-85400000	0.218432	TBX18	-10.3904	-8.92521	-8.61917	-7.97465	0.249329	0.258486	0.442094	0.580148	0.489987
chr6:85400000-85450000	0.20199	TBX18	-10.3904	-8.92521	-8.61917	-7.97465	0.246552	0.25233	0.441527	0.561202	0.469718
chr6:85450000-85500000	0.179917	TBX18	-10.3904	-8.92521	-8.61917	-7.97465	0.246339	0.247769	0.446579	0.538769	0.448189
chr6:97200000-97250000	-0.23051	GPR63	2.893	2.86931	2.92948	2.55529	0.544947	0.527776	0.269759	0.206325	0.227644
chr6:97250000-97300000	-0.239345	GPR63	2.893	2.86931	2.92948	2.55529	0.560122	0.543644	0.28274	0.207748	0.2379
chr6:97350000-97400000	-0.249821	KLHL32	2.65932	2.32933	2.81545	3.67317	0.572941	0.564229	0.292226	0.202346	0.250942
chr6:97400000-97450000	-0.245294	KLHL32	2.65932	2.32933	2.81545	3.67317	0.570879	0.571066	0.294226	0.202273	0.264587
chr6:97450000-97500000	-0.229718	KLHL32	2.65932	2.32933	2.81545	3.67317	0.565945	0.573166	0.298956	0.213167	0.286108
chr6:97500000-97550000	-0.210064	KLHL32	2.65932	2.32933	2.81545	3.67317	0.560598	0.573257	0.304278	0.227989	0.310639
chr6:97550000-97600000	-0.190078	KLHL32	2.65932	2.32933	2.81545	3.67317	0.557997	0.570849	0.311472	0.246376	0.333679
chr7:103950000-104000000	-0.320415	LHFPL3	9.40947	12.136	9.96121	9.52392	0.810151	0.639129	0.421695	0.290643	0.315843
chr7:104050000-104100000	-0.284076	LHFPL3	9.40947	12.136	9.96121	9.52392	0.821916	0.618486	0.482369	0.340692	0.373005
chr7:104100000-104150000	-0.253608	LHFPL3	9.40947	12.136	9.96121	9.52392	0.821601	0.60889	0.519273	0.38055	0.412076
chr7:104200000-104250000	-0.183419	LHFPL3	9.40947	12.136	9.96121	9.52392	0.811013	0.613626	0.609951	0.479889	0.509665
chr7:104250000-104300000	-0.148384	LHFPL3	9.40947	12.136	9.96121	9.52392	0.807522	0.622786	0.652328	0.532239	0.559416
chr7:11000000-11050000	-0.158791	PHF14	1.21767	1.15937	1.10261	1.23535	0.404455	0.465471	0.365985	0.259218	0.247142
chr7:11050000-11100000	-0.15916	PHF14	1.21767	1.15937	1.10261	1.23535	0.40854	0.475361	0.376359	0.272734	0.24912
chr7:11100000-11150000	-0.157503	PHF14	1.21767	1.15937	1.10261	1.23535	0.413188	0.486325	0.384656	0.289221	0.251885
chr7:11150000-11200000	-0.157825	PHF14	1.21767	1.15937	1.10261	1.23535	0.426283	0.506821	0.390558	0.304205	0.262585
chr7:11250000-11300000	-0.185561	AC004538.3	5.12641	5.57465	4.11232	4.7546	0.463552	0.534842	0.415265	0.299937	0.271381
chr7:11300000-11350000	-0.200809	AC004538.3	5.12641	5.57465	4.11232	4.7546	0.472136	0.533489	0.426726	0.285888	0.267394
chr7:11350000-11400000	-0.212083	AC004538.3	5.12641	5.57465	4.11232	4.7546	0.473497	0.52556	0.436144	0.271367	0.261268
chr7:11600000-11650000	-0.182481	THSD7A	6.63794	6.10222	6.82581	7.29622	0.425003	0.455655	0.443869	0.260635	0.25742
chr7:11650000-11700000	-0.180973	THSD7A	6.63794	6.10222	6.82581	7.29622	0.427125	0.469338	0.444046	0.264635	0.267092
chr7:11750000-11800000	-0.185027	THSD7A	6.63794	6.10222	6.82581	7.29622	0.444327	0.521328	0.458258	0.28919	0.290031
chr7:11800000-11850000	-0.204772	THSD7A	6.63794	6.10222	6.82581	7.29622	0.458299	0.550462	0.463812	0.288782	0.283389
chr7:119900000-119950000	-0.142782	KCND2	9.62654	10.9383	9.78865	11.331	0.525146	0.28109	0.264755	0.22896	0.19947
chr7:120000000-120050000	-0.152307	KCND2	9.62654	10.9383	9.78865	11.331	0.542878	0.307957	0.293662	0.234141	0.224244
chr7:120050000-120100000	-0.155835	KCND2	9.62654	10.9383	9.78865	11.331	0.558303	0.328883	0.309373	0.239702	0.246334
chr7:120100000-120150000	-0.158607	KCND2	9.62654	10.9383	9.78865	11.331	0.577336	0.355129	0.327658	0.253631	0.269238
chr7:120150000-120200000	-0.163148	KCND2	9.62654	10.9383	9.78865	11.331	0.603155	0.390244	0.350171	0.278321	0.291095
chr7:120200000-120250000	-0.168212	KCND2	9.62654	10.9383	9.78865	11.331	0.633886	0.431361	0.376188	0.310007	0.314526
chr7:120250000-120300000	-0.169541	KCND2	9.62654	10.9383	9.78865	11.331	0.662635	0.469766	0.404227	0.344019	0.341317
chr7:120300000-120350000	-0.16537	KCND2	9.62654	10.9383	9.78865	11.331	0.686682	0.501961	0.437446	0.378738	0.374581
chr7:120350000-120400000	-0.158782	KCND2	9.62654	10.9383	9.78865	11.331	0.708384	0.530866	0.471983	0.4135	0.409758
chr7:120400000-120450000	-0.150438	TSPAN12	2.49507	2.27791	2.19424	1.8264	0.726519	0.557143	0.498906	0.447388	0.440113
chr7:120950000-121000000	-0.144353	WNT16	-3.60363	-2.23723	-2.33473	-2.56316	0.766389	0.787429	0.588472	0.595897	0.543591
chr7:121500000-121550000	-0.287845	PTPRZ1	7.56885	7.02321	6.88573	6.57494	0.809418	0.796854	0.440936	0.375338	0.413778
chr7:121550000-121600000	-0.298497	PTPRZ1	7.56885	7.02321	6.88573	6.57494	0.808944	0.803703	0.438834	0.366298	0.404361
chr7:121600000-121650000	-0.302374	PTPRZ1	7.56885	7.02321	6.88573	6.57494	0.808431	0.807725	0.43944	0.367984	0.397666
chr7:121650000-121700000	-0.298412	PTPRZ1	7.56885	7.02321	6.88573	6.57494	0.801651	0.800071	0.438864	0.372197	0.39137
chr7:121700000-121750000	-0.285733	PTPRZ1	7.56885	7.02321	6.88573	6.57494	0.786234	0.777234	0.43561	0.375864	0.385388
chr7:122100000-122150000	-0.163375	CADPS2	2.89832	2.78407	2.66292	2.71761	0.570612	0.572438	0.331614	0.33127	0.325089
chr7:122150000-122200000	-0.153388	CADPS2	2.89832	2.78407	2.66292	2.71761	0.536953	0.538262	0.314844	0.308792	0.311137
chr7:122200000-122250000	-0.144924	CADPS2	2.89832	2.78407	2.66292	2.71761	0.499523	0.506431	0.296406	0.284753	0.29364
chr7:14000000-14050000	-0.157691	ETV1	1.8452	1.87404	2.10329	1.82261	0.558124	0.564798	0.548013	0.414471	0.384104
chr7:14150000-14200000	-0.220279	DGKB	11.5223	6.6314	8.65828	6.65675	0.56669	0.568442	0.471091	0.322413	0.307845
chr7:14200000-14250000	-0.221603	DGKB	11.5223	6.6314	8.65828	6.65675	0.556383	0.563077	0.441714	0.303263	0.294313
chr7:14250000-14300000	-0.218485	DGKB	11.5223	6.6314	8.65828	6.65675	0.544035	0.55301	0.413073	0.287141	0.282634
chr7:14300000-14350000	-0.214285	DGKB	11.5223	6.6314	8.65828	6.65675	0.534387	0.534493	0.391836	0.275238	0.270003
chr7:14350000-14400000	-0.212285	DGKB	11.5223	6.6314	8.65828	6.65675	0.524461	0.513946	0.378243	0.264649	0.255214
chr7:14400000-14450000	-0.209625	DGKB	11.5223	6.6314	8.65828	6.65675	0.514621	0.492169	0.369558	0.255871	0.242444
chr7:14450000-14500000	-0.206309	DGKB	11.5223	6.6314	8.65828	6.65675	0.501474	0.473058	0.36508	0.245495	0.234962
chr7:14500000-14550000	-0.198687	DGKB	11.5223	6.6314	8.65828	6.65675	0.490719	0.451861	0.361272	0.23931	0.232551
chr7:14550000-14600000	-0.188818	DGKB	11.5223	6.6314	8.65828	6.65675	0.483553	0.430788	0.359579	0.23777	0.233875
chr7:14600000-14650000	-0.176092	DGKB	11.5223	6.6314	8.65828	6.65675	0.482247	0.409439	0.35872	0.243902	0.237518
chr7:14650000-14700000	-0.166183	DGKB	11.5223	6.6314	8.65828	6.65675	0.483581	0.394666	0.360379	0.250434	0.242951
chr7:14700000-14750000	-0.161327	DGKB	11.5223	6.6314	8.65828	6.65675	0.489629	0.385875	0.362747	0.255085	0.247763
chr7:14750000-14800000	-0.167045	DGKB	11.5223	6.6314	8.65828	6.65675	0.505128	0.384015	0.36528	0.251851	0.250341
chr7:14800000-14850000	-0.17891	DGKB	11.5223	6.6314	8.65828	6.65675	0.52352	0.386906	0.368818	0.246403	0.248607
chr7:14850000-14900000	-0.193169	DGKB	11.5223	6.6314	8.65828	6.65675	0.543685	0.392126	0.37059	0.240127	0.244468
chr7:14900000-14950000	-0.205772	DGKB	11.5223	6.6314	8.65828	6.65675	0.563872	0.400094	0.367048	0.238547	0.237251
chr7:14950000-15000000	-0.208898	DGKB	11.5223	6.6314	8.65828	6.65675	0.566156	0.399725	0.357651	0.234899	0.22966
chr7:15000000-15050000	-0.206477	DGKB	11.5223	6.6314	8.65828	6.65675	0.560869	0.395641	0.347926	0.233983	0.222688
chr7:153800000-153850000	-0.145929	DPP6	6.97151	6.24325	6.42013	6.95625	0.433343	0.291341	0.253554	0.189411	0.170889
chr7:153850000-153900000	-0.153248	DPP6	6.97151	6.24325	6.42013	6.95625	0.444647	0.286041	0.262173	0.185706	0.169706
chr7:153900000-153950000	-0.160766	DPP6	6.97151	6.24325	6.42013	6.95625	0.454974	0.280729	0.269537	0.180104	0.168523
chr7:153950000-154000000	-0.166917	DPP6	6.97151	6.24325	6.42013	6.95625	0.461938	0.279292	0.278758	0.176508	0.169649
chr7:154000000-154050000	-0.17138	DPP6	6.97151	6.24325	6.42013	6.95625	0.462008	0.285016	0.295737	0.178276	0.174138
chr7:154050000-154100000	-0.174593	DPP6	6.97151	6.24325	6.42013	6.95625	0.457596	0.29341	0.316341	0.18305	0.179329
chr7:154100000-154150000	-0.176953	DPP6	6.97151	6.24325	6.42013	6.95625	0.454099	0.298898	0.333872	0.187728	0.182944
chr7:154150000-154200000	-0.178929	DPP6	6.97151	6.24325	6.42013	6.95625	0.453589	0.29976	0.345861	0.19	0.184948
chr7:154200000-154250000	-0.180607	DPP6	6.97151	6.24325	6.42013	6.95625	0.454573	0.297299	0.35557	0.189709	0.187373
chr7:154250000-154300000	-0.182074	DPP6	6.97151	6.24325	6.42013	6.95625	0.456372	0.290636	0.368728	0.187737	0.191938
chr7:154300000-154350000	-0.18271	DPP6	6.97151	6.24325	6.42013	6.95625	0.455535	0.284424	0.38895	0.189161	0.198024
chr7:154350000-154400000	-0.188551	DPP6	6.97151	6.24325	6.42013	6.95625	0.452647	0.286408	0.402602	0.192424	0.191579
chr7:154400000-154450000	-0.190571	DPP6	6.97151	6.24325	6.42013	6.95625	0.45068	0.290344	0.404753	0.195978	0.18673
chr7:154450000-154500000	-0.185207	DPP6	6.97151	6.24325	6.42013	6.95625	0.447568	0.295128	0.403933	0.203411	0.190594
chr7:154500000-154550000	-0.171359	DPP6	6.97151	6.24325	6.42013	6.95625	0.441491	0.304934	0.39958	0.216945	0.204341
chr7:154550000-154600000	-0.153271	DPP6	6.97151	6.24325	6.42013	6.95625	0.433247	0.317931	0.393579	0.233918	0.222712
chr7:17450000-17500000	0.288668	AC019117.2	-3.35956	-3.8291	-5.80189	-3.26212	0.359766	0.432001	0.519918	0.746583	0.705209
chr7:17500000-17550000	0.286545	AC019117.2	-3.35956	-3.8291	-5.80189	-3.26212	0.358398	0.445005	0.515685	0.740896	0.711586
chr7:22150000-22200000	-0.167333	RAPGEF5	6.22458	5.89754	5.34065	5.68221	0.614301	0.640803	0.383392	0.363452	0.394212
chr7:22200000-22250000	-0.170047	RAPGEF5	6.22458	5.89754	5.34065	5.68221	0.633769	0.661619	0.41066	0.37709	0.420181
chr7:22250000-22300000	-0.159519	RAPGEF5	6.22458	5.89754	5.34065	5.68221	0.65655	0.67455	0.440175	0.407982	0.453829
chr7:22300000-22350000	-0.140378	RAPGEF5	6.22458	5.89754	5.34065	5.68221	0.679281	0.685168	0.472499	0.451233	0.492643
chr7:24200000-24250000	-0.168116	AC004485.3	9.2201	8.57601	8.6741	8.77995	0.595793	0.594395	0.340425	0.286719	0.397459
chr7:24250000-24300000	-0.177935	AC004485.3	9.2201	8.57601	8.6741	8.77995	0.600715	0.615841	0.356	0.29701	0.395491
chr7:24300000-24350000	-0.181214	Hsap38.chr7.24275084.24275461.-	6.95169	6.19279	4.93233	6.6547	0.608592	0.635755	0.375461	0.317897	0.399547
chr7:26350000-26400000	-0.140281	SNX10	2.43939	2.29579	2.56056	2.54975	0.724418	0.37164	0.374722	0.299322	0.400636
chr7:26400000-26450000	-0.168813	SNX10	2.43939	2.29579	2.56056	2.54975	0.741068	0.354497	0.390842	0.271654	0.38166
chr7:29100000-29150000	-0.292586	CPVL	2.78056	2.81843	2.77693	2.5079	0.84324	0.773451	0.702618	0.454594	0.506441
chr7:29250000-29300000	-0.293625	CHN2	4.41794	4.91083	4.18371	5.05873	0.816153	0.699119	0.671762	0.429351	0.441421
chr7:29300000-29350000	-0.281416	CHN2	4.41794	4.91083	4.18371	5.05873	0.80394	0.67355	0.665021	0.432785	0.432725
chr7:29350000-29400000	-0.276707	CHN2	4.41794	4.91083	4.18371	5.05873	0.794894	0.655948	0.665227	0.430535	0.426764
chr7:29400000-29450000	-0.274767	CHN2	4.41794	4.91083	4.18371	5.05873	0.788583	0.643354	0.670773	0.429582	0.422691
chr7:29450000-29500000	-0.268542	CHN2	4.41794	4.91083	4.18371	5.05873	0.782434	0.632433	0.677017	0.433085	0.424421
chr7:29500000-29550000	-0.24706	CHN2	4.41794	4.91083	4.18371	5.05873	0.773477	0.621519	0.680251	0.448992	0.440386
chr7:29550000-29600000	-0.213203	CHN2	4.41794	4.91083	4.18371	5.05873	0.76237	0.610296	0.67883	0.476018	0.465239
chr7:31100000-31150000	-0.152926	ADCYAP1R1	11.071	10.0802	9.90818	9.41049	0.642755	0.622808	0.471804	0.39367	0.458723
chr7:31150000-31200000	-0.167898	ADCYAP1R1	11.071	10.0802	9.90818	9.41049	0.634492	0.597668	0.449237	0.344601	0.440534
chr7:31900000-31950000	0.156432	PDE1C	-3.03717	-3.61507	-3.65075	-3.33371	0.356686	0.398562	0.614916	0.511015	0.715292
chr7:31950000-32000000	0.170257	PDE1C	-3.03717	-3.61507	-3.65075	-3.33371	0.358154	0.420287	0.637434	0.537068	0.747364
chr7:32000000-32050000	0.173727	PDE1C	-3.03717	-3.61507	-3.65075	-3.33371	0.363783	0.452299	0.651799	0.559967	0.766074
chr7:32050000-32100000	0.173089	PDE1C	-3.03717	-3.61507	-3.65075	-3.33371	0.373518	0.481772	0.663131	0.578881	0.779577
chr7:32100000-32150000	0.167785	PDE1C	-3.03717	-3.61507	-3.65075	-3.33371	0.388975	0.504098	0.67056	0.590614	0.787378
chr7:32150000-32200000	0.158761	PDE1C	-3.03717	-3.61507	-3.65075	-3.33371	0.41349	0.506444	0.673897	0.589977	0.7901
chr7:32200000-32250000	0.14665	PDE1C	-3.03717	-3.61507	-3.65075	-3.33371	0.436789	0.494659	0.669731	0.574582	0.78617
chr7:48200000-48250000	0.203509	ABCA13	-6.68028	-5.68939	-7.29473	-7.46111	0.261858	0.307175	0.539626	0.580268	0.565856
chr7:48250000-48300000	0.192091	ABCA13	-6.68028	-5.68939	-7.29473	-7.46111	0.249117	0.289027	0.493839	0.544571	0.527599
chr7:48300000-48350000	0.175287	ABCA13	-6.68028	-5.68939	-7.29473	-7.46111	0.238278	0.273203	0.451214	0.504708	0.487662
chr7:48350000-48400000	0.153779	ABCA13	-6.68028	-5.68939	-7.29473	-7.46111	0.22972	0.267994	0.411942	0.466584	0.447412
chr7:77600000-77650000	-0.161459	MAGI2	2.04153	2.48055	3.07422	2.46142	0.732812	0.724194	0.533014	0.488072	0.515689
chr7:77650000-77700000	-0.163104	MAGI2	2.04153	2.48055	3.07422	2.46142	0.723414	0.714587	0.507253	0.469626	0.501002
chr7:77700000-77750000	-0.167733	MAGI2	2.04153	2.48055	3.07422	2.46142	0.709563	0.699399	0.477856	0.441834	0.480578
chr7:77750000-77800000	-0.176569	MAGI2	2.04153	2.48055	3.07422	2.46142	0.694887	0.682719	0.447123	0.407949	0.4554
chr7:77800000-77850000	-0.188553	MAGI2	2.04153	2.48055	3.07422	2.46142	0.680472	0.66495	0.416505	0.371657	0.425855
chr7:77850000-77900000	-0.197247	MAGI2	2.04153	2.48055	3.07422	2.46142	0.669269	0.648457	0.390845	0.346417	0.398137
chr7:77900000-77950000	-0.205724	MAGI2	2.04153	2.48055	3.07422	2.46142	0.655361	0.640307	0.369079	0.323725	0.374657
chr7:77950000-78000000	-0.211349	MAGI2	2.04153	2.48055	3.07422	2.46142	0.641734	0.634948	0.348093	0.305401	0.355084
chr7:78000000-78050000	-0.210764	MAGI2	2.04153	2.48055	3.07422	2.46142	0.629749	0.633614	0.32657	0.294779	0.343648
chr7:78050000-78100000	-0.20161	MAGI2	2.04153	2.48055	3.07422	2.46142	0.620616	0.623178	0.307206	0.293844	0.336935
chr7:78100000-78150000	-0.1902	MAGI2	2.04153	2.48055	3.07422	2.46142	0.613712	0.611592	0.291316	0.297478	0.333202
chr7:78150000-78200000	-0.182228	MAGI2	2.04153	2.48055	3.07422	2.46142	0.615261	0.599201	0.283099	0.304433	0.329485
chr7:78200000-78250000	-0.181769	MAGI2	2.04153	2.48055	3.07422	2.46142	0.615265	0.597208	0.279096	0.30741	0.323431
chr7:78250000-78300000	-0.182809	MAGI2	2.04153	2.48055	3.07422	2.46142	0.613734	0.59641	0.276406	0.308357	0.317059
chr7:78300000-78350000	-0.183887	MAGI2	2.04153	2.48055	3.07422	2.46142	0.608126	0.595587	0.268948	0.303648	0.310352
chr7:78350000-78400000	-0.176926	MAGI2	2.04153	2.48055	3.07422	2.46142	0.59666	0.584052	0.260657	0.300863	0.306199
chr7:78400000-78450000	-0.166324	MAGI2	2.04153	2.48055	3.07422	2.46142	0.579992	0.5705	0.253249	0.299957	0.303222
chr7:78450000-78500000	-0.15428	MAGI2	2.04153	2.48055	3.07422	2.46142	0.556729	0.559425	0.248692	0.300432	0.300906
chr7:78500000-78550000	-0.140311	MAGI2	2.04153	2.48055	3.07422	2.46142	0.535365	0.555664	0.248381	0.309186	0.303132
chr7:8150000-8200000	-0.140583	ICA1	4.18733	4.06851	4.22241	3.85401	0.690397	0.705164	0.523687	0.509397	0.488935
chr7:8200000-8250000	-0.156196	ICA1	4.18733	4.06851	4.22241	3.85401	0.685542	0.700614	0.505709	0.483898	0.464953
chr7:8250000-8300000	-0.176483	ICA1	4.18733	4.06851	4.22241	3.85401	0.678642	0.692021	0.483689	0.450322	0.432946
chr7:8300000-8350000	-0.202042	ICA1	4.18733	4.06851	4.22241	3.85401	0.672618	0.68304	0.454548	0.407498	0.395222
chr7:8450000-8500000	-0.239988	NXPH1	9.80999	8.84001	9.50601	8.30731	0.617498	0.628989	0.354523	0.288629	0.298735
chr7:8500000-8550000	-0.232861	NXPH1	9.80999	8.84001	9.50601	8.30731	0.58625	0.596618	0.322971	0.262664	0.275507
chr7:8550000-8600000	-0.220016	NXPH1	9.80999	8.84001	9.50601	8.30731	0.554315	0.559331	0.299985	0.243902	0.258488
chr7:8600000-8650000	-0.207409	NXPH1	9.80999	8.84001	9.50601	8.30731	0.529787	0.521916	0.283183	0.230061	0.245046
chr7:8650000-8700000	-0.193629	NXPH1	9.80999	8.84001	9.50601	8.30731	0.510577	0.4865	0.269453	0.221232	0.235864
chr7:8700000-8750000	-0.18178	NXPH1	9.80999	8.84001	9.50601	8.30731	0.50144	0.462433	0.258651	0.218199	0.233257
chr7:8750000-8800000	-0.162288	NXPH1	9.80999	8.84001	9.50601	8.30731	0.496834	0.43715	0.24931	0.223369	0.240917
chr8:10250000-10300000	-0.212097	RP11-981G7.1	2.51912	2.59684	3.05155	2.39349	0.665146	0.512994	0.471505	0.338704	0.336865
chr8:102650000-102700000	-0.213867	NCALD	6.2122	6.73291	6.6046	6.04695	0.695911	0.704703	0.459224	0.367662	0.444497
chr8:102700000-102750000	-0.235089	NCALD	6.2122	6.73291	6.6046	6.04695	0.699056	0.706257	0.438215	0.34066	0.418181
chr8:102750000-102800000	-0.24879	NCALD	6.2122	6.73291	6.6046	6.04695	0.697859	0.707345	0.418648	0.319785	0.398537
chr8:102800000-102850000	-0.255998	NCALD	6.2122	6.73291	6.6046	6.04695	0.695961	0.709105	0.404945	0.307568	0.387111
chr8:102850000-102900000	-0.253458	NCALD	6.2122	6.73291	6.6046	6.04695	0.691944	0.710841	0.401369	0.308469	0.387386
chr8:102900000-102950000	-0.245082	NCALD	6.2122	6.73291	6.6046	6.04695	0.688051	0.713099	0.405368	0.3181	0.396082
chr8:102950000-103000000	-0.236176	NCALD	6.2122	6.73291	6.6046	6.04695	0.689919	0.718424	0.417337	0.3329	0.411867
chr8:103050000-103100000	-0.207722	NCALD	6.2122	6.73291	6.6046	6.04695	0.69735	0.730368	0.454538	0.380956	0.458437
chr8:103100000-103150000	-0.182526	NCALD	6.2122	6.73291	6.6046	6.04695	0.695877	0.733189	0.471733	0.41661	0.485537
chr8:10350000-10400000	-0.1804	PRSS51	2.44124	4.04644	3.44663	2.58571	0.676836	0.532502	0.455043	0.410968	0.33782
chr8:10400000-10450000	-0.159078	PRSS51	2.44124	4.04644	3.44663	2.58571	0.672464	0.540723	0.445647	0.452984	0.33475
chr8:125600000-125650000	-0.188114	MTSS1	3.2607	3.5798	3.74022	3.48516	0.719101	0.668878	0.55091	0.470062	0.446302
chr8:125650000-125700000	-0.216623	MTSS1	3.2607	3.5798	3.74022	3.48516	0.741045	0.670831	0.56493	0.459297	0.425328
chr8:125700000-125750000	-0.241128	MTSS1	3.2607	3.5798	3.74022	3.48516	0.757953	0.682575	0.578602	0.454033	0.409796
chr8:126000000-126050000	-0.206588	SQLE	1.39442	1.46218	1.626	1.57341	0.744872	0.758827	0.630396	0.513506	0.496048
chr8:143500000-143550000	-0.178484	BAI1	6.22634	5.85322	5.7316	6.15236	0.59871	0.567875	0.607016	0.44606	0.379371
chr8:143550000-143600000	-0.154458	BAI1	6.22634	5.85322	5.7316	6.15236	0.615008	0.598182	0.633135	0.504376	0.417591
chr8:19550000-19600000	-0.143123	CSGALNACT1	3.74797	3.73531	4.1475	3.82631	0.611376	0.725044	0.427129	0.421094	0.46836
chr8:19600000-19650000	-0.159827	CSGALNACT1	3.74797	3.73531	4.1475	3.82631	0.619427	0.728889	0.39918	0.395434	0.44991
chr8:22900000-22950000	0.148233	TNFRSF10C	-4.91395	-4.78828	-4.84809	-4.60316	0.49693	0.674898	0.806375	0.841118	0.77415
chr8:23000000-23050000	0.176959	TNFRSF10D	-10.919	-11.0732	-10.9887	-10.6304	0.486069	0.635252	0.820627	0.857781	0.79077
chr8:23150000-23200000	0.192844	LOXL2	-2.61175	-2.39669	-2.47071	-2.5455	0.445363	0.577164	0.797877	0.828289	0.771002
chr8:23200000-23250000	0.201494	LOXL2	-2.61175	-2.39669	-2.47071	-2.5455	0.429168	0.559988	0.789519	0.822623	0.766148
chr8:23250000-23300000	0.207162	LOXL2	-2.61175	-2.39669	-2.47071	-2.5455	0.41342	0.540376	0.779659	0.812622	0.757339
chr8:32600000-32650000	0.323943	RP11-1002K11.1	-4.26882	-3.91535	-4.00379	-3.95688	0.287577	0.241228	0.350017	0.551923	0.681846
chr8:41100000-41150000	0.202727	SFRP1	-4.3288	-4.62444	-4.41007	-4.39664	0.413919	0.428522	0.421376	0.639896	0.608104
chr8:41150000-41200000	0.17107	SFRP1	-4.3288	-4.62444	-4.41007	-4.39664	0.429318	0.438953	0.458963	0.622468	0.604494
chr8:61150000-61200000	-0.154034	CA8	6.0754	6.46984	6.43738	6.86203	0.583996	0.457397	0.381013	0.27648	0.363724
chr8:61550000-61600000	-0.19192	CHD7	2.22298	2.11818	2.51308	2.44283	0.78455	0.743916	0.639764	0.497072	0.564576
chr8:61600000-61650000	-0.20982	CHD7	2.22298	2.11818	2.51308	2.44283	0.802727	0.756956	0.653984	0.493213	0.562926
chr8:61650000-61700000	-0.225947	CHD7	2.22298	2.11818	2.51308	2.44283	0.81938	0.773495	0.665659	0.492038	0.561758
chr8:61700000-61750000	-0.219546	CHD7	2.22298	2.11818	2.51308	2.44283	0.828234	0.787184	0.675651	0.512217	0.57607
chr8:61750000-61800000	-0.210473	CHD7	2.22298	2.11818	2.51308	2.44283	0.832158	0.796826	0.68331	0.53146	0.589124
chr8:72100000-72150000	-0.290319	EYA1	7.00993	6.96145	7.0403	6.67651	0.428052	0.643391	0.379107	0.200616	0.18578
chr8:72150000-72200000	-0.291384	EYA1	7.00993	6.96145	7.0403	6.67651	0.421445	0.640222	0.391808	0.204674	0.181541
chr8:72200000-72250000	-0.285054	EYA1	7.00993	6.96145	7.0403	6.67651	0.420207	0.637033	0.400564	0.217159	0.184603
chr8:72250000-72300000	-0.288129	EYA1	7.00993	6.96145	7.0403	6.67651	0.424663	0.650987	0.411402	0.225247	0.189862
chr8:72300000-72350000	-0.292172	RP11-1102P16.1	7.55362	7.42227	8.68397	5.1171	0.43006	0.670519	0.421577	0.233227	0.1972
chr8:72350000-72400000	-0.298856	RP11-1102P16.1	7.55362	7.42227	8.68397	5.1171	0.433893	0.699784	0.431512	0.239471	0.206275
chr8:72400000-72450000	-0.301012	RP11-1102P16.1	7.55362	7.42227	8.68397	5.1171	0.432592	0.718984	0.443035	0.247126	0.213924
chr8:72450000-72500000	-0.29695	RP11-1102P16.1	7.55362	7.42227	8.68397	5.1171	0.428994	0.731028	0.450221	0.255795	0.2238
chr8:72500000-72550000	-0.278881	RP11-1102P16.1	7.55362	7.42227	8.68397	5.1171	0.422434	0.727711	0.443657	0.268203	0.236571
chr8:77300000-77350000	0.267362	LINC01111	-7.88264	-7.5427	-9.83071	-6.6962	0.256453	0.238063	0.262467	0.569799	0.469582
chr8:77350000-77400000	0.282868	LINC01111	-7.88264	-7.5427	-9.83071	-6.6962	0.265167	0.244968	0.26061	0.591259	0.488307
chr8:77450000-77500000	0.299375	ZFHX4-AS1	-9.71693	-9.56521	-9.49824	-9.23513	0.265292	0.27249	0.256542	0.615335	0.512964
chr8:77500000-77550000	0.294421	ZFHX4-AS1	-9.71693	-9.56521	-9.49824	-9.23513	0.263876	0.287306	0.253115	0.613388	0.511652
chr8:77600000-77650000	0.239662	ZFHX4	-6.65661	-6.51393	-6.74954	-6.73068	0.260596	0.316573	0.243094	0.558622	0.467543
chr8:77650000-77700000	0.216443	ZFHX4	-6.65661	-6.51393	-6.74954	-6.73068	0.255743	0.324731	0.238273	0.52987	0.448848
chr8:77700000-77750000	0.217982	ZFHX4	-6.65661	-6.51393	-6.74954	-6.73068	0.246041	0.323228	0.234719	0.519179	0.452776
chr8:77750000-77800000	0.224447	ZFHX4	-6.65661	-6.51393	-6.74954	-6.73068	0.238401	0.316942	0.23282	0.514481	0.459855
chr8:81100000-81150000	-0.153231	TPD52	2.67696	2.67068	2.13957	1.92576	0.699521	0.750923	0.40551	0.462856	0.467984
chr8:81500000-81550000	-0.220922	ZNF704	3.73684	3.58829	4.10024	3.45061	0.634764	0.723043	0.44275	0.389526	0.369002
chr8:81550000-81600000	-0.233412	ZNF704	3.73684	3.58829	4.10024	3.45061	0.628627	0.726492	0.454607	0.379125	0.360534
chr8:81600000-81650000	-0.246878	ZNF704	3.73684	3.58829	4.10024	3.45061	0.622797	0.731612	0.467768	0.369294	0.351735
chr8:81750000-81800000	-0.220939	ZNF704	3.73684	3.58829	4.10024	3.45061	0.623585	0.765853	0.545083	0.456346	0.391456
chr8:81850000-81900000	-0.202368	PAG1	1.5327	1.8382	2.11226	1.78558	0.627943	0.757087	0.587916	0.498745	0.411817
chr8:81900000-81950000	-0.191554	PAG1	1.5327	1.8382	2.11226	1.78558	0.624497	0.748444	0.604311	0.513293	0.421767
chr8:81950000-82000000	-0.174028	PAG1	1.5327	1.8382	2.11226	1.78558	0.614336	0.739489	0.621438	0.52961	0.439176
chr8:82000000-82050000	-0.151588	PAG1	1.5327	1.8382	2.11226	1.78558	0.599918	0.729446	0.638478	0.546741	0.461976
chr8:85050000-85100000	-0.176711	RALYL	9.49525	7.84449	6.97343	8.54104	0.416196	0.488051	0.231948	0.213365	0.190677
chr8:85100000-85150000	-0.165608	RALYL	9.49525	7.84449	6.97343	8.54104	0.399781	0.469981	0.233716	0.212573	0.191861
chr8:85150000-85200000	-0.146896	RALYL	9.49525	7.84449	6.97343	8.54104	0.378091	0.439424	0.235473	0.213285	0.194916
chr8:97150000-97200000	0.161623	GDF6	-5.21799	-6.00261	-5.5159	-5.13122	0.259625	0.368323	0.313884	0.514551	0.436584
chr8:97500000-97550000	0.265258	SDC2	-2.72518	-2.68102	-2.73844	-2.91458	0.288687	0.430046	0.386368	0.665912	0.601337
chr8:97550000-97600000	0.268382	SDC2	-2.72518	-2.68102	-2.73844	-2.91458	0.295841	0.421705	0.385304	0.668737	0.603261
chr8:97600000-97650000	0.267062	SDC2	-2.72518	-2.68102	-2.73844	-2.91458	0.304276	0.415402	0.384184	0.667748	0.602285
chr9:107500000-107550000	0.204766	NIPSNAP3A	-1.39199	-1.24099	-1.12812	-1.2415	0.470531	0.644221	0.338777	0.656439	0.722112
chr9:119000000-119050000	0.211667	PAPPA-AS2	-5.29319	-3.78066	-4.45145	-3.90533	0.324858	0.256123	0.625653	0.548943	0.678813
chr9:119050000-119100000	0.210221	PAPPA-AS2	-5.29319	-3.78066	-4.45145	-3.90533	0.332855	0.255455	0.624555	0.54867	0.680348
chr9:14750000-14800000	-0.315545	FREM1	9.0557	6.72596	8.0371	7.61725	0.81806	0.703584	0.594254	0.428901	0.350608
chr9:14800000-14850000	-0.333616	FREM1	9.0557	6.72596	8.0371	7.61725	0.812987	0.69967	0.566274	0.389671	0.329049
chr9:14900000-14950000	-0.348481	FREM1	9.0557	6.72596	8.0371	7.61725	0.799737	0.69796	0.532553	0.354848	0.30169
chr9:15050000-15100000	-0.286697	RP11-54D18.3	3.47127	3.17404	3.84797	3.88984	0.774503	0.691506	0.539432	0.436737	0.326829
chr9:15100000-15150000	-0.257984	RP11-54D18.3	3.47127	3.17404	3.84797	3.88984	0.762423	0.684667	0.550138	0.467896	0.34762
chr9:21550000-21600000	0.346036	MIR31HG	-5.46886	-8.21928	-6.83991	-7.27891	0.22552	0.370606	0.537002	0.712686	0.734804
chr9:23700000-23750000	-0.176279	ELAVL2	7.50191	7.17527	6.49267	7.44619	0.240123	0.42986	0.410953	0.208544	0.159522
chr9:23750000-23800000	-0.158439	ELAVL2	7.50191	7.17527	6.49267	7.44619	0.244385	0.404003	0.402107	0.218245	0.165206
chr9:2900000-2950000	-0.196304	CARM1P1	8.21195	8.39522	6.78508	8.26596	0.738976	0.684085	0.440343	0.358786	0.490874
chr9:2950000-3000000	-0.205988	CARM1P1	8.21195	8.39522	6.78508	8.26596	0.741198	0.684159	0.442372	0.355716	0.477462
chr9:3000000-3050000	-0.212386	CARM1P1	8.21195	8.39522	6.78508	8.26596	0.744915	0.686654	0.447829	0.358276	0.469883
chr9:3050000-3100000	-0.211235	CARM1P1	8.21195	8.39522	6.78508	8.26596	0.748744	0.691923	0.464426	0.369652	0.477939
chr9:6600000-6650000	0.146067	RP11-390F4.6	3.35076	2.64414	3.00566	2.80481	0.566616	0.465021	0.641073	0.710899	0.696375
chr9:89600000-89650000	-0.269383	RP11-276H19.1	4.72602	4.71559	3.68348	4.44141	0.667345	0.663192	0.640441	0.410984	0.364237
chr9:94900000-94950000	0.145593	LINC00475	-3.45073	-3.25464	-3.55846	-4.23424	0.64123	0.502482	0.635863	0.768664	0.708905
chr9:95900000-95950000	-0.142829	WNK2	4.83812	4.34386	4.08476	3.90955	0.691759	0.697333	0.498713	0.482864	0.490016
chr9:95950000-96000000	-0.154639	WNK2	4.83812	4.34386	4.08476	3.90955	0.687099	0.69006	0.487404	0.462148	0.471615
chr9:96000000-96050000	-0.159958	WNK2	4.83812	4.34386	4.08476	3.90955	0.687101	0.679382	0.478107	0.447212	0.462599
chr9:96050000-96100000	-0.161556	WNK2	4.83812	4.34386	4.08476	3.90955	0.688356	0.663677	0.469821	0.433413	0.458044
chr9:98200000-98250000	-0.174778	PTCH1	3.81749	3.7997	4.37726	4.30307	0.77176	0.732497	0.654135	0.542411	0.546961
chrX:106200000-106250000	0.146037	MORC4	-2.01852	-2.40017	-2.1814	-2.11041	0.341278	0.406497	0.612109	0.719454	0.479211
chrX:110150000-110200000	-0.191636	PAK3	1.38822	1.26293	1.4137	1.44422	0.596478	0.45528	0.544968	0.349276	0.331936
chrX:110200000-110250000	-0.207175	PAK3	1.38822	1.26293	1.4137	1.44422	0.598915	0.460734	0.53727	0.330502	0.319761
chrX:110250000-110300000	-0.213916	PAK3	1.38822	1.26293	1.4137	1.44422	0.593822	0.459139	0.527016	0.314812	0.310675
chrX:110300000-110350000	-0.216393	PAK3	1.38822	1.26293	1.4137	1.44422	0.588082	0.452804	0.51456	0.300856	0.303322
chrX:110350000-110400000	-0.21933	PAK3	1.38822	1.26293	1.4137	1.44422	0.588635	0.44473	0.497019	0.284996	0.2966
chrX:110400000-110450000	-0.224868	PAK3	1.38822	1.26293	1.4137	1.44422	0.598317	0.439196	0.472802	0.266771	0.290371
chrX:110450000-110500000	-0.22966	PAK3	1.38822	1.26293	1.4137	1.44422	0.610488	0.435368	0.446727	0.251248	0.284488
chrX:114750000-114800000	0.228338	PLS3	-3.04874	-2.95558	-2.70708	-2.81268	0.226172	0.352182	0.322362	0.597671	0.459483
chrX:114800000-114850000	0.19486	PLS3	-3.04874	-2.95558	-2.70708	-2.81268	0.241878	0.382968	0.297978	0.487327	0.51761
chrX:114850000-114900000	0.155816	PLS3	-3.04874	-2.95558	-2.70708	-2.81268	0.258794	0.412268	0.278284	0.402243	0.542286
chrX:135700000-135750000	-0.161793	ARHGEF6	1.92938	2.08688	2.24948	2.07744	0.650405	0.52238	0.623434	0.483864	0.390029
chrX:135750000-135800000	-0.164067	ARHGEF6	1.92938	2.08688	2.24948	2.07744	0.691335	0.539166	0.639995	0.510455	0.408408
chrX:135800000-135850000	-0.159867	ARHGEF6	1.92938	2.08688	2.24948	2.07744	0.72469	0.550318	0.653173	0.537475	0.428246
chrX:135850000-135900000	-0.150797	ARHGEF6	1.92938	2.08688	2.24948	2.07744	0.738572	0.549637	0.657599	0.55383	0.441782
chrX:19350000-19400000	-0.157723	MAP3K15	2.97588	2.90855	2.30494	2.09585	0.654572	0.484226	0.530207	0.437225	0.359998
chrX:19400000-19450000	-0.166001	MAP3K15	2.97588	2.90855	2.30494	2.09585	0.685972	0.489326	0.565286	0.455058	0.373328
chrX:19450000-19500000	-0.168941	MAP3K15	2.97588	2.90855	2.30494	2.09585	0.712126	0.492479	0.588599	0.470535	0.387052
chrX:19500000-19550000	-0.166835	MAP3K15	2.97588	2.90855	2.30494	2.09585	0.73226	0.493628	0.605646	0.486258	0.401094
chrX:22350000-22400000	-0.141213	RP11-40F8.2	5.81977	5.19849	5.6233	5.97069	0.610739	0.46575	0.636373	0.457931	0.40155
chrX:22400000-22450000	-0.142454	RP11-40F8.2	5.81977	5.19849	5.6233	5.97069	0.573807	0.455486	0.605406	0.430539	0.374352
chrX:22450000-22500000	-0.146387	RP11-40F8.2	5.81977	5.19849	5.6233	5.97069	0.545453	0.446173	0.581369	0.400237	0.355652
chrX:22500000-22550000	-0.153576	RP11-40F8.2	5.81977	5.19849	5.6233	5.97069	0.528722	0.435521	0.563385	0.372571	0.338696
chrX:22550000-22600000	-0.159258	RP11-40F8.2	5.81977	5.19849	5.6233	5.97069	0.515634	0.426964	0.547393	0.350141	0.32467
chrX:22600000-22650000	-0.159161	RP11-40F8.2	5.81977	5.19849	5.6233	5.97069	0.497858	0.423704	0.528133	0.335825	0.312317
chrX:22650000-22700000	-0.151056	RP11-40F8.2	5.81977	5.19849	5.6233	5.97069	0.474535	0.419253	0.508928	0.330234	0.302798
chrX:22700000-22750000	-0.140169	RP11-40F8.2	5.81977	5.19849	5.6233	5.97069	0.452044	0.415019	0.487511	0.326924	0.295788
chrX:3200000-3250000	0.167404	MXRA5	-5.78068	-5.88885	-6.14191	-5.93642	0.271073	0.282509	0.325564	0.521059	0.399846
chrX:3250000-3300000	0.146449	MXRA5	-5.78068	-5.88885	-6.14191	-5.93642	0.26994	0.269965	0.319385	0.484327	0.38143
chrX:64850000-64900000	0.148678	MSN	-1.54509	-1.50501	-1.34327	-1.47588	0.218749	0.328734	0.421839	0.574551	0.369019
chrX:64900000-64950000	0.143757	MSN	-1.54509	-1.50501	-1.34327	-1.47588	0.216988	0.319288	0.414306	0.561763	0.359472
chrX:77050000-77100000	0.148323	MAGT1	-1.69419	-1.58676	-1.39026	-1.49524	0.459031	0.297569	0.38551	0.638547	0.419507
chrX:77100000-77150000	0.150724	MAGT1	-1.69419	-1.58676	-1.39026	-1.49524	0.453436	0.293605	0.388155	0.639526	0.418721
chrX:77200000-77250000	0.147813	ATP7A	-1.58669	-1.64981	-1.29177	-1.03171	0.434744	0.279041	0.37588	0.616291	0.405779
chrX:77250000-77300000	0.144955	ATP7A	-1.58669	-1.64981	-1.29177	-1.03171	0.423686	0.273456	0.367263	0.600297	0.399216
chrX:77300000-77350000	0.140479	ATP7A	-1.58669	-1.64981	-1.29177	-1.03171	0.413116	0.270767	0.355669	0.581394	0.392598

## Sheet: Overlap_FC_RT_H3.3_H3.1
Table S3. Differential replication timing and gene expression of identical genomic regions in H3.3K27M compared to H3.1K27M. The table reports genomic bins (column A) with their respective differential replication timing between H3.3K27M and H3.1K27M (column B), differential expression as log fold change in respective cell cycle phase (columns C to F) for each gene (column G). Replication timing …
ID_RTI	diffRT_H3_3_vs_H3_1	GeneName	logFC_eS	logFC_G1	logFC_G2	logFC_IS	RTI_DIPG19	RTI_DIPG24	RTI_DIPG29	RTI_DIPG4	RTI_DIPG21	RTI_DIPG33
chr1:59750000-59800000	-0.281565	FGGY	1.5664	1.26067	1.66367	1.61196	0.799284	0.782939	0.825853	0.64323	0.270009	0.650142
chr1:59800000-59850000	-0.288815	FGGY	1.5664	1.26067	1.66367	1.61196	0.789444	0.775736	0.815373	0.626443	0.263847	0.62382
chr1:59850000-59900000	-0.291274	FGGY	1.5664	1.26067	1.66367	1.61196	0.775931	0.766287	0.801001	0.613079	0.258924	0.597394
chr1:59900000-59950000	-0.286522	FGGY	1.5664	1.26067	1.66367	1.61196	0.762544	0.759957	0.787399	0.604578	0.263622	0.582133
chr1:59950000-60000000	-0.276457	FGGY	1.5664	1.26067	1.66367	1.61196	0.749329	0.753008	0.77391	0.599553	0.27287	0.574454
chr1:60000000-60050000	-0.260276	FGGY	1.5664	1.26067	1.66367	1.61196	0.739215	0.742481	0.760767	0.598605	0.285633	0.577398
chr1:60050000-60100000	-0.240295	FGGY	1.5664	1.26067	1.66367	1.61196	0.730033	0.731085	0.74766	0.599835	0.299816	0.588243
chr12:65650000-65700000	0.308761	RP11-305O6.3	-3.12044	-3.14872	-2.90813	-2.9613	0.29147	0.243105	0.585758	0.691788	0.57886	0.775967
chr12:65700000-65750000	0.305939	MSRB3	-3.48787	-3.60854	-3.56104	-3.43973	0.281923	0.234422	0.662427	0.720676	0.58263	0.793284
chr12:65750000-65800000	0.300969	MSRB3	-3.48787	-3.60854	-3.56104	-3.43973	0.277905	0.228249	0.73573	0.748403	0.588804	0.807586
chr12:65800000-65850000	0.298715	MSRB3	-3.48787	-3.60854	-3.56104	-3.43973	0.28327	0.225156	0.793303	0.777254	0.601623	0.818995
chr12:65850000-65900000	0.299602	MSRB3	-3.48787	-3.60854	-3.56104	-3.43973	0.298839	0.225007	0.817574	0.797202	0.615126	0.827898
chr14:72350000-72400000	-0.25275	RGS6	6.21871	7.80855	8.10522	7.70631	0.76907	0.769681	0.474519	0.39139	0.348674	0.514956
chr14:72400000-72450000	-0.277118	Hsap38.chr14.71978266.71978727.-	6.4272	8.10795	6.36929	5.65125	0.761192	0.767535	0.490658	0.364381	0.336835	0.486817
chr14:72450000-72500000	-0.3015	AC005477.1	6.97478	6.61448	8.11969	7.0707	0.753453	0.765435	0.511432	0.34449	0.326341	0.454987
chr14:72500000-72550000	-0.325062	RGS6	6.21871	7.80855	8.10522	7.70631	0.748314	0.764953	0.541431	0.338539	0.317101	0.423873
chr14:72550000-72600000	-0.343153	RGS6	6.21871	7.80855	8.10522	7.70631	0.746588	0.764591	0.577507	0.346792	0.31078	0.401655
chr14:72600000-72650000	-0.353114	RGS6	6.21871	7.80855	8.10522	7.70631	0.75124	0.765775	0.619262	0.373053	0.30665	0.397229
chr14:72650000-72700000	-0.356358	RGS6	6.21871	7.80855	8.10522	7.70631	0.758516	0.767755	0.660699	0.408762	0.307644	0.401491
chr14:72700000-72750000	-0.352058	RGS6	6.21871	7.80855	8.10522	7.70631	0.770179	0.769014	0.707156	0.457493	0.318436	0.414247
chr14:72750000-72800000	-0.338678	RGS6	6.21871	7.80855	8.10522	7.70631	0.781617	0.769629	0.752147	0.5172	0.336545	0.433614
chr14:72800000-72850000	-0.315312	RGS6	6.21871	7.80855	8.10522	7.70631	0.783907	0.769615	0.786507	0.581068	0.359709	0.453315
chr14:72850000-72900000	-0.290256	RGS6	6.21871	7.80855	8.10522	7.70631	0.785047	0.770974	0.813343	0.639323	0.386059	0.473213
chr14:72900000-72950000	-0.268041	RGS6	6.21871	7.80855	8.10522	7.70631	0.790641	0.776776	0.827076	0.68495	0.415034	0.490386
chr14:72950000-73000000	-0.250802	RGS6	6.21871	7.80855	8.10522	7.70631	0.798577	0.783067	0.834332	0.718264	0.441485	0.503821
chr16:86650000-86700000	0.339121	RP11-58A18.1	-5.88033	-5.96905	-5.86327	-6.20239	0.292554	0.357052	0.556007	0.765267	0.715927	0.741783
chr16:86700000-86750000	0.353495	RP11-58A18.1	-5.88033	-5.96905	-5.86327	-6.20239	0.281869	0.346299	0.560012	0.774054	0.716244	0.758368
chr18:45550000-45600000	0.266197	ZBTB7C	-4.95776	-5.80131	-6.20974	-6.01602	0.295399	0.373635	0.471963	0.682335	0.643296	0.613957
chr18:45600000-45650000	0.25193	ZBTB7C	-4.95776	-5.80131	-6.20974	-6.01602	0.30545	0.381342	0.490991	0.684543	0.64659	0.602438
chr22:33150000-33200000	0.247294	TIMP3	-4.4331	-4.8514	-4.42956	-4.05697	0.503027	0.3028	0.264417	0.692966	0.493678	0.625482
chr5:163700000-163750000	-0.278236	CTC-340A15.2	4.29681	4.87075	5.11226	3.98806	0.625045	0.388109	0.670898	0.348975	0.220671	0.279698
chr5:163750000-163800000	-0.267508	CTC-340A15.2	4.29681	4.87075	5.11226	3.98806	0.610353	0.369888	0.653024	0.332665	0.219697	0.27838
chr5:163800000-163850000	-0.251561	CTC-340A15.2	4.29681	4.87075	5.11226	3.98806	0.589006	0.336642	0.628762	0.311065	0.220734	0.267927
chr8:75700000-75750000	0.255196	PI15	-8.34392	-9.0523	-7.20908	-8.38521	0.300337	0.213972	0.248407	0.412331	0.383607	0.732366
chr8:75750000-75800000	0.246488	PI15	-8.34392	-9.0523	-7.20908	-8.38521	0.303483	0.220563	0.248928	0.40423	0.388988	0.719219
